# Supplementary material for: Analyzing the determinants of beef cattle commercialization and Its market inefficiency: A case study of Pabna district, Bangladesh
Source: PLoS One. 2024 Mar 15;19(3):e0300034. doi: 10.1371/journal.pone.0300034 (PMC10942084; doi:10.1371/journal.pone.0300034)
Supplement: S1 Data — (XLSX) [file pone.0300034.s001.xlsx]

## Sheet: Data On Beef Cattle commerciali
Q1	Q2a	Q2b	Q3	Q4	Q5	Q6	Q7	Q8	Q9	Q10	Q11	Q12	Q13	Q14	Q15	Q16	Q17	Q18	Q19	Q20	Q21	Q2021	Q22gr_a	Q22gr_b	Q22gr_c	Q22st_a	Q22st_b	Q22st_c	Q22bn_a	Q22bn_b	Q22bn_c	Q22mz_a	Q22mz_b	Q22mz_c	Q22wh_a	Q22wh_b	Q22wh_c	Q22pt_a	Q22pt_b	Q22pt_c	Q22ne_a	Q22ne_b	Q22ne_c	Q22co_a	Q22co_b	Q22co_c	Q22wt_a	Q22wt_b	Q22wt_c
Monirul	Chatmohar	Pabna	1	42	1	10	3	4	33	3	1	0	2	0	6	6	600	1200	8	300	500	800	2000	0	700	1500	0	0	6000	0	0	0	0	500	0	0	0	0	0	0	1500	0	0	200	0	0	47	0	0
Nazrul	Chatmohar	Pabna	1	55	1	5	1	4	15	3	1	1	2	1	8	3	500	700	8	300	1000	1300	2000	0	500	1500	0	0	3000	0	500	2000	0	0	0	0	0	0	0	0	1500	0	0	200	0	150	55	0	#NULL!
Khorshed	Chatmohar	Pabna	1	52	1	5	1	5	15	3	0	1	2	1	8	8	600	500	8	700	400	1100	1000	0	500	1000	0	0	2000	0	500	2000	0	0	0	0	0	0	0	0	1200	0	0	150	0	150	94	0	0
Amzad	Chatmohar	Pabna	1	55	1	8	2	4	15	8	1	0	0	1	8	5	500	1000	8	1200	300	1500	1500	0	0	500	0	0	1500	0	0	1000	0	0	0	0	0	0	0	0	1000	0	0	200	0	0	0	0	0
Liton	Chatmohar	Pabna	1	45	1	10	3	6	30	8	1	1	2	1	8	4	500	1000	8	600	500	1100	1500	0	300	1000	0	0	4000	0	200	4000	0	500	0	0	500	0	0	0	1500	0	0	150	0	0	0	0	0
Faruk	Chatmohar	Pabna	1	33	1	5	1	4	15	3	1	0	0	1	8	5	500	800	8	700	2000	2700	1500	0	500	1000	0	0	2000	0	500	2500	0	0	0	0	1000	0	0	0	2000	0	0	150	0	200	0	0	0
Altab	Chatmohar	Pabna	1	45	1	10	3	5	15	3	1	0	0	1	10	5	500	600	10	1200	600	1800	1000	0	400	1000	0	0	500	0	500	500	0	0	0	0	0	0	0	0	800	0	0	150	0	150	0	0	0
Mokhtar	Chatmohar	Pabna	1	65	1	5	1	8	60	3	1	1	3	1	8	6	400	2000	8	6000	2000	8000	4000	0	1500	3000	0	0	10000	0	1000	8000	0	0	0	0	500	200	0	0	3000	0	0	0	0	200	70	0	0
Said	Chatmohar	Pabna	1	60	1	8	2	6	70	3	1	1	3	1	8	8	500	3000	8	3200	2000	5200	6000	0	300	5000	0	0	12000	0	500	8000	0	0	0	0	0	200	0	0	2000	0	0	400	0	100	70	0	0
Rezaul	Chatmohar	Pabna	1	50	1	5	1	5	35	3	1	1	2	1	7	3	400	1500	7	1600	800	2400	3000	0	300	2500	0	0	4000	0	400	3000	0	0	0	0	0	0	0	0	2000	0	0	200	0	0	110	0	0
Hasan	Chatmohar	Pabna	1	60	1	8	2	7	33	6	1	1	2	1	8	4	500	800	8	1200	500	1700	2000	0	200	1000	0	0	1000	0	300	800	0	0	0	0	200	0	0	0	1000	0	0	200	0	0	0	0	0
Mizanur	Chatmohar	Pabna	1	42	1	10	3	4	33	3	1	1	2	1	8	6	400	1500	8	4200	2500	6700	2500	0	800	2000	0	0	6000	0	600	5000	0	0	0	0	0	150	0	0	1500	0	0	200	0	150	62	0	0
Rafiqul	Chatmohar	Pabna	1	52	1	12	4	6	40	3	1	1	2	1	8	5	500	2000	8	2500	1900	4400	2500	0	1000	3000	0	0	6000	0	1000	6000	0	400	0	0	0	0	0	0	1500	0	0	200	0	150	71	0	0
Afsar	Chatmohar	Pabna	1	58	1	5	1	3	50	3	1	1	3	1	9	5	400	2000	9	3800	1800	5600	5000	0	800	4000	0	0	12000	0	1000	8000	0	0	0	0	500	200	0	0	2000	0	0	300	0	150	94	0	0
Hafij	Chatmohar	Pabna	1	45	1	10	3	5	100	3	1	1	4	1	8	6	500	2500	8	10800	2200	13000	8000	0	2000	7000	0	0	12000	0	2500	8000	0	1500	5000	0	0	200	0	0	2000	0	0	300	0	200	192	0	0
Rofat	Chatmohar	Pabna	1	65	1	5	1	5	20	3	1	0	0	0	8	6	400	800	8	1800	800	2600	4000	0	0	4000	0	0	6000	0	0	5000	0	0	0	0	0	100	0	0	1500	0	0	200	0	0	110	0	0
Atahar	Chatmohar	Pabna	1	32	1	5	1	5	100	3	1	1	4	1	8	8	400	3000	8	3800	1500	5300	10000	0	0	8000	0	0	12000	0	0	6000	0	0	0	0	0	300	0	0	0	0	0	400	0	0	188	0	0
Samad	Chatmohar	Pabna	1	55	1	5	1	5	33	3	1	1	3	1	8	6	500	1000	8	1800	600	2400	3000	0	0	2500	0	0	4000	0	0	3000	0	0	0	0	0	0	0	0	1200	0	0	250	0	0	109	0	0
Mokhlesur	Chatmohar	Pabna	1	45	1	5	1	7	20	3	1	0	0	1	8	5	500	500	8	1500	700	2200	2000	0	500	1500	0	0	4000	0	500	2500	0	0	0	0	0	0	0	0	1000	0	0	200	0	0	109	0	0
Bashar	Chatmohar	Pabna	1	55	1	5	1	3	60	8	1	1	2	1	8	5	500	500	8	1300	700	2000	2000	0	500	1500	0	0	2500	0	500	2000	0	0	0	0	0	0	0	0	0	0	0	200	0	0	0	0	0
Alamgir	Chatmohar	Pabna	1	35	1	5	1	7	30	3	1	0	0	1	8	4	500	1500	8	3600	2000	5600	3000	0	1000	2000	0	0	4000	0	500	3000	0	0	0	0	500	0	0	0	0	0	0	300	0	250	109	0	0
Afzal	Chatmohar	Pabna	1	60	1	0	0	6	33	3	1	0	0	1	8	5	500	1000	8	4200	2200	6400	2000	0	1000	1500	0	0	4000	0	1500	3000	0	500	0	0	0	0	0	0	1200	0	0	200	0	0	109	0	0
Saddam	Chatmohar	Pabna	1	35	1	16	5	5	50	3	1	1	4	1	8	6	500	1000	8	2900	1600	4500	4500	0	400	5000	0	0	6000	0	500	6000	0	0	0	0	0	200	0	0	2000	0	0	250	0	0	152	0	0
Hossen	Chatmohar	Pabna	1	60	1	5	1	5	66	3.5	1	1	3	1	8	5	500	1000	8	1500	1000	2500	3000	0	0	2000	0	0	4000	0	0	4000	0	0	0	0	0	0	0	0	1500	0	0	300	0	0	94	0	0
Kawsar	Chatmohar	Pabna	1	40	1	8	2	4	20	3	1	0	0	1	8	4	500	500	8	600	500	1100	1000	0	0	1000	0	0	3000	0	0	2000	0	0	0	0	0	0	0	0	1000	0	0	200	0	0	70	0	0
Zonab Ali	Chatmohar	Pabna	1	60	1	5	1	4	20	3	1	1	3	1	8	4	700	500	8	1600	1000	2600	2000	0	500	2000	0	0	4000	0	300	3000	0	0	0	0	0	100	0	0	1500	0	0	200	0	0	78	0	0
Sajahan	Chatmohar	Pabna	1	55	1	10	3	6	80	3.5	1	1	2	1	8	6	500	1200	8	2400	2000	4400	3000	0	1000	2500	0	0	4000	0	1500	4000	0	500	0	0	0	200	0	0	1500	0	0	300	0	0	94	0	0
Atikur	Chatmohar	Pabna	1	26	1	16	5	7	66	3	1	1	4	1	8	8	1000	1000	8	1900	900	2800	4000	0	0	4000	0	0	12000	0	0	10000	0	0	0	0	0	200	0	0	2000	0	0	300	0	0	109	0	0
Imarul	Chatmohar	Pabna	1	25	1	14	5	5	16	3	1	1	2	0	8	6	600	500	8	900	1700	2600	2000	0	1000	1500	0	0	2000	0	500	1500	0	500	0	0	0	0	0	0	1500	0	0	0	0	150	0	0	0
Kitab	Chatmohar	Pabna	1	45	1	0	0	5	15	3	1	0	2	1	8	5	500	400	8	1100	450	1550	1000	0	0	1000	0	0	2000	0	0	1500	0	0	0	0	0	0	0	0	1000	0	0	200	0	0	0	0	0
Jaber	Chatmohar	Pabna	1	50	1	8	2	4	20	3	1	1	4	0	8	5	500	700	8	1500	400	1900	2500	0	400	1500	0	0	4000	0	500	3000	0	0	0	0	0	0	0	0	1500	0	0	300	0	0	86	0	0
Saiful	Chatmohar	Pabna	1	42	1	7	2	6	30	5	1	1	2	1	7	5	500	700	7	1100	500	1600	2000	0	500	1500	0	0	1000	0	200	1000	0	0	0	0	0	0	0	0	1000	0	0	150	0	0	0	0	0
Samad	Chatmohar	Pabna	1	50	1	0	0	5	50	2	1	1	3	1	9	5	500	800	8	1300	400	1700	2000	0	0	1500	0	0	4000	0	0	3000	0	0	0	0	0	0	0	0	2000	0	0	200	0	0	86	0	0
Amirul	Chatmohar	Pabna	1	25	1	10	3	6	16	3	1	1	4	1	9	3	500	700	8	1000	700	1700	2000	0	300	1500	0	0	3000	0	200	2500	0	0	0	0	0	0	0	0	0	0	0	300	0	0	0	0	0
Habibur	Chatmohar	Pabna	1	62	1	0	0	7	10	2	1	1	2	1	7	4	500	750	9	900	1100	2000	2500	0	300	1500	0	0	4000	0	500	3000	0	0	0	0	0	0	0	0	1500	0	0	300	0	150	94	0	0
Alom	Chatmohar	Pabna	1	27	1	10	3	5	22	2	0	1	2	1	9	3	500	700	6	700	900	1600	1000	0	1000	1000	0	0	2000	0	1000	1500	0	0	0	0	0	0	0	0	1000	0	0	200	0	0	0	0	0
Nurul	Chatmohar	Pabna	1	43	1	5	1	5	60	5	1	1	3	1	7	5	500	2000	6	1200	900	2100	2000	0	200	2000	0	0	4000	0	200	4000	0	0	0	0	0	0	0	0	1500	0	0	300	0	0	78	0	0
Korim	Chatmohar	Pabna	1	47	1	0	0	6	0	2	1	1	3	1	7	5	500	1000	6	1800	1100	2900	2000	0	500	2000	0	0	5000	0	500	3500	0	0	0	0	0	0	0	0	2000	0	0	300	0	0	86	0	0
Zaker	Chatmohar	Pabna	1	60	1	0	0	7	40	2	1	1	4	1	7	6	700	1500	6	1400	1200	2600	3500	0	0	3000	0	0	5000	0	0	4000	0	0	0	0	0	200	0	0	2500	0	0	300	0	0	94	0	0
Munir	Chatmohar	Pabna	1	35	1	5	1	5	20	3	1	1	2	1	6	8	500	700	7	1400	500	1900	2200	0	500	1500	0	0	3500	0	700	3000	0	0	0	0	0	0	0	0	1500	0	0	250	0	0	0	0	0
Zamal	Chatmohar	Pabna	1	52	1	5	1	4	50	2	1	1	4	1	7	6	700	1000	8	1800	900	2700	3500	0	0	2000	0	0	5000	0	0	4000	0	0	0	0	0	0	0	0	2000	0	0	300	0	0	86	0	0
Zalem	Chatmohar	Pabna	1	50	1	5	1	6	33	3	1	1	3	1	5	4	700	600	6	1700	900	2600	3000	0	400	2500	0	0	4500	0	500	3000	0	0	0	0	0	200	0	0	0	0	0	300	0	150	87	0	0
Shamser	Chatmohar	Pabna	1	40	1	8	2	4	30	5	1	0	0	1	5	4	700	600	5	900	450	1350	2000	0	0	2000	0	0	8000	0	0	7000	0	0	0	0	0	200	0	0	1500	0	0	300	0	0	0	0	0
Habil	Chatmohar	Pabna	1	65	1	5	1	5	65	7	1	1	3	1	10	5	700	1000	4	1200	1100	2300	3000	0	0	2500	0	0	10000	0	0	8000	0	0	0	0	0	0	0	0	2000	0	0	300	0	0	94	0	0
Khawbar	Chatmohar	Pabna	1	52	1	10	3	7	50	2	1	0	0	1	6	6	700	800	7	1750	900	2650	3500	0	0	2000	0	0	5000	0	0	4000	0	0	0	0	0	0	0	0	2000	0	0	300	0	0	78	0	0
Solaiman	Chatmohar	Pabna	1	55	1	12	4	6	60	3	1	1	4	1	8	10	700	1500	6	2600	1200	3800	3000	0	1000	2000	0	0	5000	0	500	4000	0	0	0	0	0	250	0	0	2500	0	0	400	0	150	109	0	0
Mokul	Chatmohar	Pabna	1	43	1	8	2	3	50	2	1	1	3	1	9	7	700	1300	6	900	500	1400	4000	0	0	3500	0	0	5000	0	0	4000	0	0	0	0	0	200	0	0	0	0	0	350	0	0	109	0	0
Zinna	Chatmohar	Pabna	1	50	1	0	0	7	55	5	1	1	3	1	10	7	700	600	9	1100	1100	2200	2500	0	500	1500	0	0	4500	0	500	3000	0	0	0	0	0	0	0	0	1500	0	0	300	0	150	0	0	0
Tajer	Chatmohar	Pabna	1	55	1	0	0	6	0	3	1	1	4	1	8	8	700	1500	7	1400	1100	2500	4000	0	0	3000	0	0	8000	0	0	6000	0	0	0	0	0	250	0	0	2000	0	0	800	0	0	102	0	0
Azizul	Chatmohar	Pabna	1	53	1	5	1	4	50	3	1	1	4	1	9	7	600	1700	6	2300	1100	3400	5000	0	1000	4000	0	0	10000	0	1500	8000	0	0	0	0	500	300	0	100	0	0	0	400	0	0	181	0	0
Jonab Ali	Chatmohar	Pabna	1	65	1	8	2	5	33	5	1	1	4	1	7	5	500	800	6	1750	1000	2750	3000	0	0	2000	0	0	5000	0	0	4000	0	0	0	0	0	0	0	0	1500	0	0	300	0	0	86	0	0
Eyachin	Chatmohar	Pabna	1	60	1	5	1	6	67	4	1	1	4	1	8	6	700	1700	6	1500	1050	2550	5000	0	0	4000	0	0	8000	0	0	3000	0	0	0	0	0	300	0	0	2000	0	0	400	0	0	117	0	0
Qushem	Chatmohar	Pabna	1	58	1	5	1	6	20	2	1	1	2	1	7	6	600	1400	6	2400	500	2900	3000	0	400	2000	0	0	16000	0	500	12000	0	0	0	0	400	200	0	0	2000	0	0	300	0	0	102	0	0
Tashim	Chatmohar	Pabna	1	48	1	0	0	7	33	2	1	1	0	0	6	8	500	400	6	800	400	1200	2000	0	0	1500	0	0	5000	0	0	4000	0	0	0	0	0	0	0	0	1200	0	0	300	0	0	78	0	0
Bacchu	Chatmohar	Pabna	1	44	1	8	2	5	0	2	0	0	0	1	6	6	500	700	6	1400	800	2200	1000	0	500	1000	0	0	3000	0	500	2000	0	0	1000	0	0	0	0	0	1000	0	0	300	0	150	0	0	0
Jolil	Chatmohar	Pabna	1	56	1	0	0	4	16	2	0	0	0	1	6	5	500	700	8	1100	400	1500	1500	0	300	1000	0	0	3000	0	500	2000	0	0	0	0	0	0	0	0	0	0	0	300	0	150	0	0	0
Anu	Chatmohar	Pabna	1	42	1	5	1	4	0	3	1	0	0	1	6	5	500	700	8	1400	900	2300	1500	0	0	1200	0	0	3500	0	0	2200	0	0	0	0	0	0	0	0	1500	0	0	0	0	0	0	0	0
Alhaz	Chatmohar	Pabna	1	45	1	8	2	5	65	4	1	1	3	1	6	10	700	1600	5	2400	1050	3450	5000	0	0	3000	0	0	12000	0	0	10000	0	0	0	0	0	300	0	0	0	0	0	400	0	0	138	0	0
Samad	Chatmohar	Pabna	1	55	1	4	1	6	33	3	1	0	0	1	1	5	600	500	6	1050	550	1600	2000	0	0	1000	0	0	3000	0	0	2000	0	0	0	0	0	0	0	0	1500	0	0	0	0	0	78	0	0
Mokhles	Chatmohar	Pabna	1	40	1	5	1	5	0	3	1	2	0	1	7	6	600	900	6	2100	1100	3200	3000	0	500	2000	0	0	4000	0	400	2500	0	0	0	0	300	0	0	0	0	0	0	350	0	0	86	0	0
Aynal	Chatmohar	Pabna	1	55	1	0	0	6	20	2	1	0	0	1	7	5	500	600	7	1400	550	1950	2000	0	0	1500	0	0	3000	0	0	2000	0	0	1500	0	0	200	0	0	0	0	0	350	0	0	70	0	0
Fazrul	Chatmohar	Pabna	1	46	1	8	2	4	33	2	1	0	0	1	6	7	500	700	8	700	550	1250	2500	0	0	1600	0	0	6000	0	0	4000	0	0	0	0	0	0	0	0	1500	0	0	300	0	0	55	0	0
Haque	Chatmohar	Pabna	1	50	1	7	2	5	50	4	1	0	0	1	7	5	600	500	10	1800	1400	3200	1000	0	1500	1000	0	0	2000	0	2000	1500	0	1000	0	0	1200	0	0	0	1000	0	0	300	0	0	47	0	0
Nazrul	Chatmohar	Pabna	1	60	1	10	3	6	0	4	1	1	4	1	7	5	500	1000	7	1800	1000	2800	3000	0	0	2000	0	0	4000	0	0	3000	0	0	0	0	0	0	0	0	2000	0	0	400	0	0	94	0	0
Nurul	Chatmohar	Pabna	1	40	1	12	4	4	30	4	1	0	0	1	5	6	700	1400	5	2800	1100	3900	3000	0	0	3000	0	0	4000	0	0	3000	0	0	1500	0	0	300	0	0	0	0	0	350	0	0	65	0	0
Azizol	Chatmohar	Pabna	1	60	1	0	0	3	0	2	0	0	0	1	6	4	500	400	7	900	400	1300	1500	0	0	1000	0	0	2000	0	0	2000	0	0	0	0	0	0	0	0	1500	0	0	300	0	0	65	0	0
Moynal	Chatmohar	Pabna	1	55	1	0	0	4	20	3	1	0	0	1	7	5	500	300	8	600	500	1100	1000	0	0	1000	0	0	2500	0	0	2500	0	0	1000	0	0	0	0	0	1200	0	0	400	0	0	47	0	0
Mojibur	Chatmohar	Pabna	1	65	1	5	1	6	66	2	1	1	4	1	6	8	500	650	6	1000	1000	2000	3000	0	0	2500	0	0	10000	0	0	8000	0	0	0	0	0	0	0	0	2000	0	0	500	0	0	94	0	0
Monjer	Chatmohar	Pabna	1	45	1	8	2	5	0	2	1	0	0	1	6	8	600	500	6	1300	1000	2300	2000	0	0	1500	0	0	3000	0	0	2000	0	0	0	0	0	0	0	0	1500	0	0	400	0	0	47	0	0
Jomshed	Chatmohar	Pabna	1	38	1	5	1	4	20	2	0	0	0	1	6	6	500	600	8	1200	900	2100	2000	0	0	1500	0	0	3000	0	0	2500	0	0	1500	0	0	0	0	0	1500	0	0	400	0	0	94	0	0
Shah Alom	Chatmohar	Pabna	1	40	1	8	2	5	16	3	1	1	3	1	6	5	500	750	7	1400	650	2050	2000	0	500	1500	0	0	2000	0	400	1500	0	0	1000	0	400	0	0	0	0	0	0	300	0	0	70	0	0
Abu Bakkar	Chatmohar	Pabna	1	55	1	0	0	6	33	3	1	1	4	1	5	8	700	500	5	900	500	1400	2000	0	0	1500	0	0	3500	0	0	3000	0	0	0	0	0	200	0	0	0	0	0	350	0	0	47	0	0
Dulal	Chatmohar	Pabna	1	45	1	5	1	5	15	3	0	1	3	1	6	8	700	500	6	2500	500	3000	2000	0	0	1500	0	0	4000	0	0	3500	0	0	2000	0	0	0	0	0	0	0	0	400	0	0	70	0	0
Khaleq	Chatmohar	Pabna	1	35	1	8	2	4	20	2	1	1	4	1	7	7	700	500	7	1200	600	1800	1500	0	0	1000	0	0	2500	0	0	2000	0	0	0	0	0	0	0	0	1000	0	0	300	0	0	47	0	0
Kawsar	Chatmohar	Pabna	1	40	1	12	4	5	15	3	1	1	4	1	6	6	700	1400	6	4400	1600	6000	3000	0	500	2000	0	0	6000	0	500	4500	0	0	0	0	400	200	0	0	0	0	0	400	0	0	102	0	0
Faruk	Chatmohar	Pabna	1	37	1	8	2	5	30	2	1	1	2	1	6	8	700	400	6	1600	400	2000	1000	0	200	7000	0	0	2000	0	200	1500	0	0	0	0	100	0	0	0	1200	0	0	150	0	0	47	0	0
Hafij	Chatmohar	Pabna	1	32	1	8	2	5	18	3	1	1	2	1	6	8	700	400	6	1500	500	2000	1500	0	0	1000	0	0	3000	0	0	2500	0	0	0	0	0	300	0	0	1500	0	0	300	0	0	47	0	0
Abbas	Chatmohar	Pabna	1	65	1	10	3	6	10	1	1	1	2	1	8	7	700	750	9	1600	500	2100	3000	0	0	2500	0	0	6000	0	0	4500	0	0	0	0	0	200	0	0	1500	0	0	300	0	0	78	0	0
Saiful	Chatmohar	Pabna	1	40	1	5	1	4	20	1	1	1	2	1	7	6	600	500	7	2700	450	3150	1500	0	500	1000	0	0	1800	0	0	1400	0	0	0	0	400	0	0	0	1000	0	0	150	0	0	56	0	0
Amirul	Chatmohar	Pabna	1	37	1	4	1	8	50	1	1	0	0	1	6	8	500	350	6	900	500	1400	1000	0	0	1000	0	0	2000	0	0	2000	0	0	1000	0	0	0	0	0	1500	0	0	300	0	0	47	0	0
Altab	Chatmohar	Pabna	1	42	1	8	2	5	5	2	1	1	2	1	7	5	600	500	6	2000	900	2900	2500	0	0	1500	0	0	4000	0	0	3000	0	0	0	0	0	0	0	0	2000	0	0	300	0	0	133	0	0
yousuf	Chatmohar	Pabna	1	34	1	10	3	4	33	2	1	1	4	1	2	5	500	400	9	19000	400	19400	2200	0	400	3500	0	0	2800	0	800	1500	0	0	0	0	0	400	0	0	3000	0	0	280	0	200	188	0	0
Mahfujur	Chatmohar	Pabna	1	50	1	5	1	8	66	3	1	1	2	1	3	6	500	4000	11	22000	100	22100	3000	0	0	4000	0	0	3600	0	0	2200	0	0	0	0	0	400	0	0	4000	0	0	300	0	0	188	0	0
Zia	Chatmohar	Pabna	1	48	1	5	1	5	25	1	1	1	3	1	6	6	700	1000	15	2800	1500	4300	4000	0	0	2000	0	0	6000	0	0	4500	0	0	0	0	0	200	0	0	1500	0	0	300	0	0	133	0	0
Mozammel	Chatmohar	Pabna	1	57	1	5	1	4	33	1	1	1	3	1	8	5	500	500	7	2600	500	3100	1500	0	400	1000	0	0	4000	0	500	3500	0	0	0	0	0	0	0	0	1500	0	0	400	0	0	78	0	0
Gulzar	Chatmohar	Pabna	1	45	1	0	0	4	15	0.5	1	1	5	1	8	7	500	700	7	1600	1900	3500	1800	0	300	1000	0	0	2500	0	400	2000	0	0	0	0	0	0	0	0	1500	0	0	300	0	0	47	0	0
Hamid	Chatmohar	Pabna	1	52	1	0	0	7	45	1	1	1	4	1	7	5	500	1000	7	1400	1200	2600	2000	0	0	1500	0	0	2500	0	0	2000	0	0	0	0	0	0	0	0	1500	0	0	350	0	0	47	0	0
Nur	Chatmohar	Pabna	1	25	1	12	4	2	99	1	1	1	4	1	7	6	600	1600	8	8400	1400	9800	3500	0	400	2500	0	0	5000	0	500	4000	0	0	0	0	300	0	0	0	2500	0	0	0	0	0	109	0	0
Zabbar	Chatmohar	Pabna	1	55	1	5	1	6	40	1	1	1	4	1	8	5	500	1800	8	5800	4400	10200	5000	0	0	3000	0	0	10000	0	0	6000	0	0	0	0	0	300	0	0	0	0	0	400	0	0	94	0	0
Kuddus	Chatmohar	Pabna	1	35	1	10	3	5	10	1	1	1	2	1	6	8	700	500	11	900	500	1400	2000	0	0	1500	0	0	3000	0	0	2500	0	0	0	0	0	0	0	0	1500	0	0	300	0	0	141	0	0
Dulal	Chatmohar	Pabna	1	45	1	8	2	5	15	1	1	2	0	1	7	8	600	500	7	1300	1000	2300	1000	0	700	1000	0	0	2000	0	1000	2000	0	0	0	0	0	200	0	0	1200	0	0	300	0	0	47	0	0
Munni	Chatmohar	Pabna	2	35	1	7	2	4	20	1	1	1	2	1	6	6	700	1000	9	450	400	850	1500	0	500	1000	0	0	2500	0	500	2000	0	0	0	0	500	0	0	0	1500	0	0	200	0	0	46	0	0
Omar	Chatmohar	Pabna	1	43	1	5	1	7	42	4	1	1	4	1	5	3	600	3000	7	2100	1500	3600	1400	0	1500	900	0	400	3200	0	1600	1600	0	0	0	0	0	0	0	0	1600	0	0	280	0	0	188	0	0
Asad	Chatmohar	Pabna	1	60	1	9	2	5	52	4	1	1	2	1	5	2	500	1500	7	1350	2100	3450	2500	0	500	1000	0	420	2500	0	700	1400	0	0	0	0	0	0	0	0	1800	0	0	280	0	0	141	0	0
Saidul	Chatmohar	Pabna	1	57	1	3	1	6	28	4	1	0	0	1	5	2	500	600	7	1400	1600	3000	0	0	1800	0	0	1200	0	0	2400	0	0	0	0	0	1000	0	0	0	0	0	0	0	0	250	0	0	0
Kamrul	Chatmohar	Pabna	1	37	1	10	3	3	60	1	1	1	2	1	6	7	600	1000	6	4000	900	4900	5000	0	0	4000	0	0	10000	0	0	8000	0	0	2000	0	0	300	0	0	5000	0	0	400	0	0	192	0	0
Tojam	Chatmohar	Pabna	1	55	1	5	1	6	20	1	1	1	4	1	6	5	1000	700	6	1000	300	1300	2000	0	0	1500	0	0	4000	0	0	3500	0	0	0	0	0	0	0	0	1500	0	0	150	0	0	47	0	0
Mojahar	Chatmohar	Pabna	1	45	1	0	0	7	33	1.5	1	1	3	1	6	7	700	1500	13	3050	800	3850	2500	0	0	2000	0	0	5000	0	0	3500	0	0	1500	0	0	200	0	0	2000	0	0	0	0	0	109	0	0
Baten	Chatmohar	Pabna	1	40	1	5	1	4	15	1	0	1	2	1	6	6	500	1000	16	1200	300	1500	1500	0	0	1500	0	0	3000	0	0	2000	0	0	0	0	0	0	0	0	1500	0	0	200	0	0	47	0	0
Atahar	Chatmohar	Pabna	1	60	1	5	1	6	66	3	1	1	3	1	7	6	500	1500	11	1600	1000	2600	3000	0	0	1500	0	0	6000	0	0	4000	0	0	0	0	0	200	0	0	2000	0	0	150	0	0	125	0	0
Sattar	Bhangura	Pabna	1	55	1	5	1	7	33	1	1	1	2	1	6	8	700	1000	15	2100	500	2600	3000	0	0	2000	0	0	7000	0	0	5000	0	0	0	0	0	0	0	0	2000	0	0	300	0	0	125	0	0
Chattar	Bhangura	Pabna	1	40	1	8	2	5	50	2	1	1	3	1	6	8	500	2000	10	1650	400	2050	2500	0	0	2000	0	0	5000	0	0	4000	0	0	0	0	0	0	0	0	2000	0	0	280	0	0	133	0	0
Nawab	Bhangura	Pabna	1	48	1	5	1	4	33	1	1	1	4	1	6	8	600	1200	13	3200	1200	4400	4000	0	0	3000	0	0	6000	0	0	4500	0	0	1500	0	0	200	0	0	0	0	0	400	0	0	141	0	0
Khalil	Bhangura	Pabna	1	35	1	10	3	5	20	2	0	1	2	1	6	6	700	2000	6	2000	500	2500	3000	0	0	2000	0	0	4000	0	0	3500	0	0	0	0	0	0	0	0	2000	0	0	0	0	0	125	0	0
Zubail	Bhangura	Pabna	1	27	1	16	5	6	33	3	1	1	3	1	3	4	500	4000	10	13200	5200	18400	2000	0	500	2500	0	0	2200	0	800	1000	0	300	0	0	0	200	0	0	2500	0	0	300	0	0	256	0	0
Parvez	Bhangura	Pabna	1	38	1	5	1	6	33	3	1	1	4	1	4	6	500	3000	12	13100	1700	14800	2000	0	1000	2800	0	500	2200	0	1200	1200	0	0	0	0	0	200	0	0	2500	0	0	280	0	0	187	0	0
Bokkar	Bhangura	Pabna	1	45	1	10	3	6	30	4	1	0	0	1	3	4	500	2550	9	4000	900	4900	1500	0	0	2500	0	0	1800	0	0	1200	0	0	0	0	0	250	0	0	1800	0	0	280	0	0	125	0	0
Rabbi	Bhangura	Pabna	1	50	1	5	1	4	36	1	1	1	4	1	1	2	500	3000	11	19000	12500	31500	1500	0	800	2500	0	0	1800	0	1200	1500	0	500	0	0	0	300	0	0	2000	0	0	300	0	0	173	0	0
Shafiqul	Bhangura	Pabna	1	55	1	5	1	7	27	2	1	1	2	1	5	6	700	1500	15	4800	5100	9900	4500	0	2500	3000	0	1000	6000	0	3000	6000	0	3000	0	0	0	200	0	100	2200	0	0	300	0	0	125	0	0
Halim	Bhangura	Pabna	1	40	1	12	4	4	40	3	1	1	3	1	6	4	500	1200	10	7100	1400	8500	1500	0	800	2500	0	0	1200	0	700	1000	0	500	0	0	0	200	0	0	2000	0	0	300	0	0	109	0	0
Mizanur	Bhangura	Pabna	1	60	1	10	3	8	30	2	1	1	3	1	8	6	800	1500	10	15000	6600	21600	5000	0	3000	3000	0	2000	7000	0	4000	7000	0	3500	0	0	0	500	0	200	2500	0	0	500	0	0	178	0	0
Saidur	Bhangura	Pabna	1	53	1	2	1	8	32	1	1	1	2	1	7	6	600	2000	11	9500	13200	22700	5000	0	3000	4000	0	2000	6000	0	4000	5000	0	4000	0	0	0	300	0	100	2500	0	0	500	0	0	213	0	0
Dobir	Bhangura	Pabna	1	45	1	5	1	6	33	2	1	1	3	1	4	5	500	3000	6	9800	900	10700	2000	0	300	3000	0	0	2400	0	700	1200	0	0	0	0	0	250	0	0	1800	0	0	280	0	0	213	0	0
Hemayet	Bhangura	Pabna	1	55	1	3	1	7	24	1	1	1	3	1	7	6	600	2500	10	6500	3500	10000	4500	0	2500	2000	0	1000	6000	0	3500	3000	0	1500	0	0	0	200	0	100	1500	0	0	400	0	0	125	0	0
joynal	Bhangura	Pabna	1	47	1	8	2	7	25	2	1	1	3	1	12	6	500	700	15	4600	900	5500	1000	0	2000	1200	0	1000	800	0	2000	500	0	0	0	0	0	100	0	0	1200	0	2000	200	0	0	47	0	0
Shamsul	Bhangura	Pabna	1	42	1	10	3	7	55	3	1	1	3	1	9	6	500	1500	5	3400	1500	4900	3000	0	800	3500	0	0	2500	0	1200	1000	0	0	0	0	0	300	0	0	2800	0	0	400	0	0	125	0	0
Anis	Bhangura	Pabna	1	50	1	5	1	4	23	4	1	1	1	1	3	5	400	500	5	7700	2500	10200	0	0	1500	0	0	400	0	0	1200	0	0	500	0	0	0	0	0	100	0	0	0	0	0	0	0	0	0
Nazma	Bhangura	Pabna	2	42	1	6	2	7	38	1	1	0	0	1	2	2	600	1000	4	3400	1800	5200	1400	0	700	700	0	0	1200	0	800	900	0	600	0	0	0	100	0	0	1500	0	0	300	0	0	94	0	0
Motahar	Bhangura	Pabna	1	48	1	8	2	5	40	2	1	1	2	1	3	4	600	600	9	5000	1000	6000	2000	0	600	1500	0	0	3500	0	400	1600	0	300	0	0	200	100	0	100	1500	0	0	250	0	0	78	0	0
Shafiq	Bhangura	Pabna	1	45	1	8	2	3	32	4	1	1	1	1	2	3	500	1000	12	1300	1900	3200	3000	0	700	1500	0	0	3300	0	500	1600	0	0	0	0	400	200	0	100	1600	0	0	300	0	0	94	0	0
Alim	Bhangura	Pabna	1	33	1	12	4	6	60	3	1	1	6	1	2	5	700	3000	15	7600	3000	10600	1800	0	500	3000	0	0	2200	0	400	1200	0	0	1000	0	300	300	0	0	3000	0	0	300	0	0	187	0	0
NAzrul	Bhangura	Pabna	1	42	1	5	1	4	30	6	1	1	3	1	2	6	500	2500	10	6600	1800	8400	2500	0	200	3000	0	50	1200	0	300	0	0	0	0	0	0	250	0	0	2500	0	0	400	0	0	125	0	0
Shanu	Bhangura	Pabna	1	40	1	10	3	5	25	3	1	1	2	1	9	6	500	1000	6	2800	900	3700	3000	0	1000	2500	0	0	2200	0	700	1200	0	0	0	0	0	150	0	0	2000	0	0	350	0	0	101	0	0
towab	Bhangura	Pabna	1	52	1	5	1	8	40	5	1	1	3	1	16	5	600	1400	20	6600	1300	7900	3500	0	1200	2500	0	0	2000	0	800	1800	0	0	0	0	0	200	0	0	2500	0	0	350	0	0	110	0	0
Habib	Bhangura	Pabna	1	45	1	5	1	6	20	5	1	1	3	1	8	3	700	500	12	2500	2100	4600	0	0	2000	0	0	1000	0	0	2200	0	0	500	0	0	0	0	0	100	0	0	0	0	0	0	0	0	0
Arpon	Bhangura	Pabna	1	43	1	10	3	4	38	3	1	1	3	0	10	4	500	1000	7	2600	450	3050	800	0	0	1200	0	100	1000	0	500	500	0	0	0	0	0	100	0	50	1200	0	0	300	0	0	78	0	0
Nupur	Bhangura	Pabna	1	32	1	5	1	6	40	2	1	1	3	1	9	4	500	500	16	5500	3000	8500	0	0	800	0	0	500	0	0	2200	0	0	1500	0	0	0	0	0	100	0	0	1200	0	0	0	0	0	0
Taijul	Bhangura	Pabna	1	45	1	10	3	6	32	3	1	1	3	0	15	6	500	1600	7	2100	1200	3300	2500	0	0	2000	0	0	1800	0	0	1200	0	0	0	0	0	200	0	0	2000	0	0	350	0	0	110	0	0
Rauf	Bhangura	Pabna	1	35	1	5	1	4	33	5	1	1	3	0	10	5	500	1200	4	2300	700	3000	2000	0	200	1500	0	0	2500	0	500	1000	0	0	0	0	0	100	0	0	1800	0	0	300	0	0	85	0	0
Tamanna	Bhangura	Pabna	2	28	1	10	3	7	20	3	1	1	2	1	4	4	500	700	9	800	1300	2100	0	0	1200	3000	0	500	800	0	1000	0	0	800	0	0	0	100	0	50	1500	0	0	300	0	0	0	0	0
Bablu	Bhangura	Pabna	1	52	1	10	3	8	28	2	1	1	2	1	5	6	700	3000	8	6000	5600	11600	6000	0	0	3000	0	0	8000	0	0	7000	0	0	0	0	0	300	0	0	2000	0	0	400	0	0	124	0	0
Helal	Bhangura	Pabna	1	45	1	5	1	7	66	3	1	1	3	1	7	6	500	600	8	700	500	1200	1000	0	0	500	0	0	2000	0	0	500	0	0	0	0	0	0	0	0	0	0	0	300	0	0	0	0	0
Yakub	Bhangura	Pabna	1	58	1	2	1	4	23	1	1	1	2	1	3	6	600	2000	10	2800	2000	4800	4000	0	0	3000	0	0	7000	0	0	6500	0	0	0	0	0	300	0	0	2100	0	0	300	0	0	94	0	0
rokibul	Bhangura	Pabna	1	28	1	10	3	6	50	3	1	1	3	1	7	5	600	800	8	3600	1300	4900	3000	0	500	2000	0	0	6000	0	500	4000	0	0	0	0	0	200	0	0	2000	0	0	350	0	0	102	0	0
Helal	Bhangura	Pabna	1	32	1	10	3	5	60	3	1	1	4	1	8	6	600	1300	9	2400	1500	3900	2500	0	500	2000	0	0	5000	0	500	4000	0	0	0	0	0	100	0	0	1500	0	0	300	0	0	78	0	0
Sajan	Bhangura	Pabna	1	43	1	12	4	6	20	3	1	0	0	1	7	7	500	1500	9	4000	2500	6500	3000	0	1500	2000	0	0	4000	0	2000	2500	0	0	0	0	1000	200	0	100	0	0	0	200	0	0	86	0	0
Qashem	Bhangura	Pabna	1	50	1	5	1	6	20	1	1	1	3	1	8	6	600	2000	7	2100	2000	4100	3500	0	0	1500	0	0	4000	0	0	5000	0	0	0	0	0	200	0	0	1500	0	0	300	0	0	102	0	0
Matin	Bhangura	Pabna	1	49	1	5	1	5	25	2	1	1	3	1	9	6	700	3000	3	7000	8000	15000	5000	0	4000	3000	0	2000	7000	0	6000	7600	0	5000	0	0	0	300	0	150	1500	0	0	300	0	0	256	0	0
Bulbul	Bhangura	Pabna	1	60	1	5	1	8	20	2	1	1	2	1	5	5	600	3000	6	5000	4900	9900	4000	0	0	2000	0	0	5000	0	0	4000	0	0	0	0	0	150	0	0	1000	0	0	200	0	0	162	0	0
Idris	Bhangura	Pabna	1	43	1	10	3	5	40	4	1	1	3	1	6	8	500	1000	10	1300	700	2000	1500	0	500	700	0	0	1000	0	0	1000	0	0	0	0	200	0	0	0	0	0	0	280	0	0	47	0	0
Kochim	Bhangura	Pabna	1	52	1	5	1	5	10	4	0	0	0	0	7	5	500	500	9	900	500	1400	1000	0	0	1200	0	0	2000	0	0	800	0	0	0	0	0	150	0	0	1200	0	0	350	0	0	47	0	0
Jomir	Bhangura	Pabna	1	47	1	0	0	7	50	5	1	1	4	1	7	5	600	800	13	900	600	1500	1600	0	0	700	0	0	1000	0	0	1400	0	0	0	0	0	0	0	0	0	0	0	300	0	0	47	0	0
Gofur	Bhangura	Pabna	1	58	1	2	1	8	44	3	1	0	0	1	6	2	600	1000	5	3500	450	3950	2500	1400	0	1200	1000	0	3200	2000	0	1800	1000	0	0	0	0	0	0	0	1600	1200	0	290	300	0	87	0	0
kulsom	Bhangura	Pabna	1	48	1	4	1	6	32	2	1	1	1	1	5	3	600	800	6	9500	2700	12200	2500	0	700	1200	0	0	3000	0	750	1800	0	0	0	0	0	0	0	0	1600	0	0	300	0	0	78	0	0
Rezaul	Bhangura	Pabna	1	35	1	10	3	5	30	2	1	1	2	1	5	6	500	600	8	1800	900	2700	1000	0	100	1000	0	0	1000	0	0	500	0	0	0	0	200	0	0	0	2400	0	0	300	0	0	47	0	0
Asadul	Bhangura	Pabna	1	42	1	0	0	6	10	2	1	1	3	1	6	5	500	600	7	1500	900	2400	1500	0	200	1000	0	0	1000	0	300	1000	0	0	0	0	0	0	0	0	0	0	0	350	0	0	0	0	0
Monser	Bhangura	Pabna	1	55	1	5	1	5	20	3	0	0	0	0	6	7	600	700	7	1200	900	2100	1000	0	0	1000	0	0	1000	0	0	1000	0	0	0	0	0	0	0	0	0	0	0	300	0	0	47	0	0
Abu Shama	Bhangura	Pabna	1	49	1	5	1	4	50	3	1	1	2	1	5	5	600	500	7	900	500	1400	500	0	0	1000	0	0	1000	0	0	1200	0	0	0	0	0	0	0	0	0	0	0	300	0	0	47	0	0
Mukul	Bhangura	Pabna	1	45	1	0	0	6	33	3	1	1	3	1	6	8	500	400	7	900	450	1350	1000	0	0	500	0	0	1200	0	0	0	0	0	0	0	0	0	0	0	0	0	0	350	0	0	24	0	0
Raha	Bhangura	Pabna	1	37	1	10	3	5	20	3	0	0	0	0	7	6	600	500	6	900	500	1400	1000	0	0	500	0	0	1200	0	0	0	0	0	500	0	0	0	0	0	0	0	0	350	0	0	70	0	0
Fulchand	Bhangura	Pabna	1	55	1	16	5	5	25	4	1	1	2	1	6	8	500	400	8	2000	500	2500	1000	0	0	500	0	0	1000	0	0	1000	0	0	500	0	0	0	0	0	1300	0	0	300	0	0	47	0	0
Abdul Hai	Bhangura	Pabna	1	60	1	3	1	8	40	2	1	1	2	1	5	2	500	600	6	3500	1400	4900	1000	0	700	1000	0	0	2800	0	600	1800	0	300	0	0	0	0	0	0	1800	0	0	300	0	0	86	0	0
Mokhlesur	Bhangura	Pabna	1	38	1	8	2	6	30	2	1	1	1	1	4	3	600	750	6	2000	900	2900	2400	0	0	1200	0	0	3200	0	0	1800	0	0	0	0	0	0	0	0	1600	0	0	350	0	0	94	0	0
Romecha	Bhangura	Pabna	2	46	1	2	1	7	40	3	1	1	2	1	4	2	600	900	5	6000	4400	10400	1600	0	600	1200	0	450	3000	0	900	1800	0	0	0	0	300	0	0	0	1700	0	0	300	0	280	94	0	0
brishti	Bhangura	Pabna	2	22	0	12	4	7	30	3	1	1	3	1	4	3	400	1000	7	2900	900	3800	500	0	1500	1500	0	800	1200	0	1500	500	0	0	0	0	0	0	0	0	1500	0	0	300	0	0	78	0	0
Ajibor	Bhangura	Pabna	1	62	1	2	1	7	28	3	1	1	3	1	5	6	500	1000	6	15000	4000	19000	3000	0	2000	2000	0	1500	4000	0	3000	4000	0	3000	0	0	0	200	0	100	1500	0	0	300	0	0	256	0	0
Sirajul	Bhangura	Pabna	1	46	1	8	2	6	33	2	1	1	2	1	3	5	500	1500	6	5300	600	5900	1500	0	0	2500	0	0	1500	0	0	1000	0	0	0	0	0	200	0	0	2000	0	0	280	0	0	192	0	0
Akbar	Bhangura	Pabna	1	55	1	2	1	6	25	3	1	1	3	1	5	6	600	1500	8	5000	500	5500	3000	0	0	2000	0	0	2000	0	0	2000	0	0	0	0	0	200	0	0	1500	0	0	300	0	0	141	0	0
Azizul	Bhangura	Pabna	1	46	1	10	3	6	32	2	1	1	3	1	4	5	500	1000	7	4700	1300	6000	1500	0	500	2000	0	0	1200	0	400	800	0	0	0	0	0	100	0	0	2000	0	0	240	0	0	117	0	0
Mizan	Bhangura	Pabna	1	45	1	5	1	5	50	3	1	1	2	1	6	5	600	800	8	1200	900	2100	2300	0	0	1500	0	0	3000	0	0	2000	0	0	0	0	0	0	0	0	1600	0	0	280	0	0	47	0	0
Hamed	Bhangura	Pabna	1	55	1	5	1	6	33	3	1	1	3	1	6	7	700	1000	8	2000	900	2900	2500	0	0	1500	0	0	3500	0	0	3000	0	0	0	0	0	0	0	0	1600	0	0	300	0	0	117	0	0
Azizul	Bhangura	Pabna	1	33	1	10	3	4	20	3	1	1	3	1	6	6	600	700	9	1900	900	2800	2200	0	1800	1800	0	1200	3000	0	2000	2300	0	2000	0	0	0	0	0	0	1500	0	0	300	0	0	47	0	0
Momin	Bhangura	Pabna	1	47	1	5	1	7	50	3	1	0	0	1	6	6	600	500	8	1600	1300	2900	2000	0	1500	1200	0	1000	2500	0	1800	2300	0	1800	0	0	0	0	0	0	1500	0	0	300	0	0	94	0	0
Baki Billah	Bhangura	Pabna	1	52	1	5	1	4	16	3	1	1	3	1	6	5	500	1000	5	3200	1600	4800	2500	0	500	1500	0	0	3600	0	500	2800	0	0	0	0	500	0	0	0	2000	0	0	300	0	0	70	0	0
Bablu	Bhangura	Pabna	1	43	1	16	5	4	30	3	1	0	0	0	6	4	500	1200	8	6600	1600	8200	0	0	2000	0	0	0	0	0	3000	0	0	1400	0	0	1600	0	0	200	0	0	0	0	0	450	0	0	0
Sirazul	Bhangura	Pabna	1	44	1	0	0	5	40	3	1	0	0	1	7	5	600	1500	7	2400	1800	4200	3000	0	0	2000	0	0	4500	0	0	3600	0	0	0	0	0	150	0	0	1400	0	0	300	0	0	133	0	0
Akhtar	Bhangura	Pabna	1	48	1	5	1	5	33	3	1	0	0	1	6	6	500	1500	5	4000	2500	6500	4500	0	0	2400	0	0	8000	0	0	6000	0	0	0	0	0	200	0	0	1500	0	0	350	0	0	192	0	0
Sharmin	Bhangura	Pabna	2	35	1	12	4	5	25	2	1	0	0	1	2	4	500	1000	6	5700	1200	6900	800	0	1000	1500	0	500	1200	0	1000	500	0	0	0	0	0	100	0	0	1600	0	0	300	0	0	47	0	0
kader	Bhangura	Pabna	1	47	1	5	1	8	46	3	1	1	2	1	4	6	500	2500	4	8000	3000	11000	2000	0	0	4000	0	0	2200	0	0	1000	0	0	0	0	0	200	0	0	2500	0	0	300	0	0	235	0	0
Shah	Bhangura	Pabna	1	37	1	8	2	4	20	3	1	1	3	1	6	8	500	1500	6	2700	1800	4500	2400	0	0	1300	0	0	3000	0	0	2000	0	0	0	0	0	100	0	0	1500	0	0	300	0	0	47	0	0
Hamidur	Bhangura	Pabna	1	60	1	5	1	8	50	3	1	1	3	1	6	6	500	1000	5	1400	800	2200	2500	0	0	1300	0	0	3000	0	0	2700	0	0	0	0	0	0	0	0	1700	0	0	2500	0	0	47	0	0
Mozaffar	Bhangura	Pabna	1	45	1	8	2	6	33	3	1	1	2	1	6	6	500	1200	9	800	900	1700	2000	0	0	1200	0	0	3000	0	0	2500	0	0	0	0	0	0	0	0	1500	0	0	1200	0	0	47	0	0
Hakim	Bhangura	Pabna	1	57	1	0	0	8	30	3	1	1	2	1	6	6	700	1000	6	1200	900	2100	2000	0	0	1400	0	0	3000	0	0	2200	0	0	0	0	0	0	0	0	1700	0	0	2000	0	0	78	0	0
Badar	Bhangura	Pabna	1	55	1	5	1	7	20	3	1	1	3	1	6	8	500	1500	6	2500	2700	5200	2500	0	0	1500	0	0	4000	0	0	3000	0	0	0	0	0	0	0	0	2000	0	0	1500	0	0	86	0	0
Saidur	Bhangura	Pabna	1	45	1	5	1	5	30	3	1	1	2	1	6	6	700	1000	6	1050	800	1850	2000	0	0	1000	0	0	3000	0	0	2400	0	0	0	0	0	0	0	0	1200	0	0	400	0	0	47	0	0
Robiul	Bhangura	Pabna	1	45	1	5	1	8	20	2	1	1	2	1	6	6	500	400	7	700	400	1100	2000	0	0	1200	0	0	3000	0	0	2000	0	0	0	0	0	0	0	0	1200	0	0	300	0	0	24	0	0
Alom	Bhangura	Pabna	1	37	1	10	3	4	33	2	1	0	0	1	6	6	700	500	8	900	900	1800	2000	0	0	1500	0	0	3400	0	0	2800	0	0	0	0	0	0	0	0	1500	0	0	200	0	0	35	0	0
Aziz	Bhangura	Pabna	1	52	1	5	1	6	25	2	1	0	0	1	7	5	500	400	7	800	500	1300	2500	0	1500	1400	0	0	3000	0	1000	2500	0	500	0	0	0	0	0	0	1800	0	0	200	0	100	94	0	0
Shafiqul	Bhangura	Pabna	1	32	1	10	3	5	33	3	1	1	3	1	6	7	700	600	7	1600	1000	2600	2300	0	0	1400	0	0	3600	0	0	2800	0	0	0	0	0	0	0	0	1700	0	0	300	0	0	70	0	0
RAzzak	Bhangura	Pabna	1	45	1	5	1	5	15	2	0	0	0	0	6	5	500	300	7	700	500	1200	2300	0	0	1500	0	0	3800	0	0	2700	0	0	0	0	0	0	0	0	1500	0	0	250	0	0	78	0	0
Rofiqul	Bhangura	Pabna	1	37	1	12	4	6	66	2	1	1	3	1	6	7	700	500	7	1050	1000	2050	2200	0	1800	1400	0	0	3500	0	700	2500	0	600	0	0	0	0	0	0	1800	0	0	300	0	150	93	0	0
Quashem	Bhangura	Pabna	1	57	1	0	0	6	33	2	1	0	0	1	6	8	700	600	8	1600	1500	3100	2500	0	0	1500	0	0	4000	0	0	3000	0	0	0	0	0	0	0	0	2000	0	0	300	0	0	94	0	0
Ripon	Bhangura	Pabna	1	27	1	10	3	4	50	3	1	1	3	1	5	6	700	300	7	700	800	1500	2500	0	0	1200	0	0	3500	0	0	2500	0	0	0	0	0	0	0	0	1800	0	0	250	0	0	93	0	0
Amzad	Bhangura	Pabna	1	53	1	0	0	5	20	2	1	0	0	0	6	5	500	450	7	1200	500	1700	2200	0	1800	1100	0	0	3600	0	500	2600	0	500	0	0	0	0	0	0	1500	0	0	250	0	0	117	0	0
Haydar	Bhangura	Pabna	1	62	1	5	1	8	50	2	1	0	0	0	7	8	600	600	7	1600	1000	2600	2400	0	0	1400	0	0	3600	0	0	3000	0	0	0	0	0	0	0	0	2000	0	0	250	0	0	141	0	0
Ashraf	Bhangura	Pabna	1	40	1	5	1	5	20	2	1	1	3	1	6	8	500	500	7	1200	1000	2200	2000	0	0	1200	0	0	3500	0	0	2800	0	0	0	0	0	0	0	0	1500	0	0	300	0	0	86	0	0
Shimul	Bhangura	Pabna	1	50	1	4	1	6	26	2	1	1	2	1	6	6	700	2000	8	3150	2500	5650	5000	0	0	3400	0	0	6000	0	0	4000	0	0	0	0	0	200	0	0	1500	0	0	300	0	0	129	0	0
Salam	Bhangura	Pabna	1	45	1	10	3	6	30	3	1	1	2	1	5	6	600	3000	10	5000	4000	9000	4500	0	0	3400	0	0	7000	0	0	5400	0	0	0	0	0	300	0	0	2500	0	0	400	0	0	256	0	0
Rahman	Bhangura	Pabna	1	56	1	5	1	6	40	3	1	1	2	1	7	6	700	2000	8	4800	2500	7300	5000	0	0	4000	0	0	8000	0	0	5400	0	0	2200	0	0	400	0	0	0	0	0	400	0	0	109	0	0
Shawkat	Bhangura	Pabna	1	37	1	10	3	4	20	3	1	0	0	1	5	7	500	800	7	2800	2500	5300	3500	0	0	3000	0	0	7000	0	0	4200	0	0	0	0	0	200	0	0	0	0	0	350	0	0	86	0	0
Saidaul	Bhangura	Pabna	1	44	1	10	3	5	30	2	1	0	0	1	5	7	600	1400	8	1600	1000	2600	2800	0	0	1600	0	0	3000	0	0	2200	0	0	0	0	0	0	0	0	2000	0	0	0	0	0	78	0	0
Qushem	Bhangura	Pabna	1	56	1	0	0	7	33	3	1	1	3	1	5	8	600	1500	8	2100	2000	4100	3400	0	0	2400	0	0	4200	0	0	3300	0	0	0	0	0	250	0	0	2000	0	0	0	0	0	94	0	0
Barek	Bhangura	Pabna	1	37	1	10	3	4	20	2	1	0	0	1	6	6	600	1000	7	1200	1500	2700	2500	0	0	1600	0	0	2700	0	0	2000	0	0	0	0	0	0	0	0	2000	0	0	0	0	0	78	0	0
tasirul	Bhangura	Pabna	1	39	1	12	5	5	40	2	1	0	0	1	5	6	600	800	7	1400	1500	2900	2500	0	0	1200	0	0	2400	0	0	1400	0	0	1000	0	0	0	0	0	1500	0	0	0	0	0	78	0	0
Anwar	Bhangura	Pabna	1	40	1	10	3	5	33	2	1	0	0	0	5	5	600	1200	7	1200	1000	2200	3000	0	0	2000	0	0	3600	0	0	2800	0	0	1000	0	0	0	0	0	2000	0	0	200	0	0	94	0	0
amud	Bhangura	Pabna	1	55	1	8	2	7	36	2	1	0	0	1	5	6	600	1000	7	1500	2000	3500	2000	0	0	1500	0	0	1800	0	0	2200	0	0	1200	0	0	0	0	0	1500	0	0	200	0	0	78	0	0
Johurul	Bhangura	Pabna	1	37	1	12	4	4	16	2	1	0	0	1	5	4	400	800	8	1200	2100	3300	0	0	2000	0	0	0	0	0	2700	0	0	1200	0	0	1000	0	0	200	0	0	0	0	0	400	0	0	0
Shahjahan	Bhangura	Pabna	1	55	1	10	3	6	50	2	1	1	3	1	5	5	500	2000	7	1600	2000	3600	4000	0	0	2400	0	0	7200	0	0	4200	0	0	0	0	0	200	0	0	0	0	0	400	0	0	149	0	0
Shahid	Bhangura	Pabna	1	45	1	5	1	5	30	2	1	1	3	1	5	6	500	800	7	1200	1350	2550	2500	0	500	1000	0	0	2700	0	600	1400	0	0	600	0	300	0	0	0	1500	0	0	300	0	0	70	0	0
Mannan	Bhangura	Pabna	1	52	1	0	0	6	10	2	0	0	1	1	5	6	600	700	8	1050	1000	2050	1800	0	0	1200	0	0	2700	0	0	2100	0	0	0	0	0	0	0	0	1600	0	0	0	0	0	0	0	0
Mohir	Ishwardi	Pabna	1	45	1	0	0	3	30	3	1	0	0	1	6	5	600	1200	8	2400	900	3300	3000	0	0	2000	0	0	7200	0	0	5600	0	0	0	0	0	200	0	0	1500	0	0	300	0	0	86	0	0
Momin	Ishwardi	Pabna	1	42	1	5	1	7	33	3	1	1	2	1	7	6	600	400	9	1600	1500	3100	1500	0	0	1000	0	0	3400	0	0	2400	0	0	0	0	0	0	0	0	2000	0	0	0	0	0	0	0	0
Roshid	Ishwardi	Pabna	1	47	1	5	1	4	24	2	1	0	0	0	5	4	500	400	7	1500	2400	3900	0	0	1000	0	0	0	0	0	1800	0	0	750	0	0	600	0	0	200	0	0	0	0	0	300	0	0	0
Hashem	Ishwardi	Pabna	1	60	1	5	1	6	33	3	1	0	0	1	5	6	500	1200	7	900	500	1400	1500	0	0	800	0	0	2700	0	0	1400	0	0	600	0	0	0	0	0	1500	0	0	0	0	0	63	0	0
Sultan	Ishwardi	Pabna	1	47	1	16	5	4	20	2	1	1	3	1	5	4	500	1000	8	600	1000	1600	800	0	1200	600	0	0	1500	0	1800	1200	0	0	0	0	600	0	0	0	1000	0	0	0	0	150	0	0	0
Rohoman	Ishwardi	Pabna	1	35	1	5	1	4	33	2	1	0	0	0	5	6	500	1200	7	900	1000	1900	2500	0	0	2000	0	0	3600	0	0	2400	0	0	1000	0	0	0	0	0	2000	0	0	0	0	0	78	0	0
Ashraf	Ishwardi	Pabna	1	55	1	0	0	5	20	2	1	1	3	1	5	6	500	1000	8	1100	1000	2100	2000	0	0	2000	0	0	4100	0	0	2800	0	0	0	0	0	0	0	0	2000	0	0	0	0	0	78	0	0
Saiful	Ishwardi	Pabna	1	43	1	5	1	5	25	2	1	0	0	0	5	6	500	800	7	1200	1200	2400	2000	0	0	1500	0	0	2800	0	0	2200	0	0	500	0	0	0	0	0	0	0	0	300	0	0	0	0	0
Mostafa	Ishwardi	Pabna	1	46	1	5	1	4	30	2	1	1	3	1	6	6	500	1200	7	1050	2000	3050	4000	0	0	3200	0	0	6000	0	0	4800	0	0	0	0	0	200	0	0	0	0	0	400	0	0	109	0	0
Mojdar	Ishwardi	Pabna	1	55	1	0	0	6	15	2	0	0	0	0	5	7	500	700	7	900	1000	1900	1000	0	0	1000	0	0	2700	0	0	2400	0	0	0	0	0	0	0	0	1500	0	0	0	0	0	0	0	0
Mobed	Ishwardi	Pabna	1	57	1	0	0	5	20	2	1	0	0	0	5	4	400	700	7	600	2100	2700	0	0	2000	0	0	0	0	0	1800	0	0	600	0	0	1000	0	0	0	0	0	0	0	0	150	0	0	0
Abu Said	Ishwardi	Pabna	1	65	1	0	0	6	100	2	1	1	4	1	5	7	600	2500	8	1500	0	1500	8000	0	0	6400	0	0	14000	0	0	12000	0	0	3000	0	0	300	0	0	0	0	0	400	0	0	272	0	0
Mahmud	Ishwardi	Pabna	1	47	1	10	3	4	33	2	1	0	0	0	5	5	500	1200	7	1750	1200	2950	2000	0	0	1600	0	0	3600	0	0	2400	0	0	0	0	0	0	0	0	2000	0	0	0	0	0	85	0	0
Ripon	Ishwardi	Pabna	1	32	1	10	3	7	50	3	1	1	4	1	6	8	700	2000	8	3200	2000	5200	4000	0	0	3600	0	0	12000	0	0	8000	0	0	0	0	0	300	0	0	0	0	0	400	0	0	171	0	0
Al Mamun	Ishwardi	Pabna	1	27	0	10	3	5	20	3	1	0	0	0	6	6	500	900	7	2400	0	2400	2500	0	0	2000	0	0	4500	0	0	2800	0	0	1000	0	0	0	0	0	2000	0	0	0	0	0	102	0	0
Afroza	Ishwardi	Pabna	1	33	1	12	4	4	15	3	1	0	0	0	6	6	500	700	7	1200	1500	2700	1500	0	0	1000	0	0	1800	0	0	1400	0	0	0	0	0	0	0	0	1500	0	0	0	0	0	0	0	0
Zakir	Ishwardi	Pabna	1	39	1	16	5	5	33	3	1	1	3	1	6	6	600	1500	7	2800	0	2800	3000	0	0	2000	0	0	5400	0	0	4200	0	0	1500	0	0	200	0	0	0	0	0	400	0	0	102	0	0
Zahidul	Ishwardi	Pabna	1	28	1	12	4	4	20	3	1	0	0	1	6	5	500	1000	8	1600	1000	2600	1500	0	0	1000	0	0	2700	0	0	2100	0	0	1000	0	0	0	0	0	1500	0	0	150	0	0	78	0	0
Liton	Ishwardi	Pabna	1	35	1	16	5	5	66	3	1	1	4	1	6	8	700	3000	7	4200	0	4200	7000	0	0	5000	0	0	12000	0	0	7000	0	0	3000	0	0	300	0	0	2000	0	0	500	0	0	246	0	0
Bodrul	Ishwardi	Pabna	1	42	1	10	2	6	33	3	1	1	2	1	6	6	500	1500	8	3200	2500	5700	3200	0	0	4000	0	0	7000	0	0	4200	0	0	2500	0	0	200	0	0	0	0	0	400	0	0	109	0	0
Tashem	Ishwardi	Pabna	1	65	1	0	0	6	33	3	1	0	0	0	6	6	500	1200	7	1400	1000	2400	2500	0	0	1800	0	0	3600	0	0	2800	0	0	1000	0	0	0	0	0	2000	0	0	0	0	0	94	0	0
Billal	Ishwardi	Pabna	1	60	1	5	1	5	20	3	1	0	0	0	6	7	600	1000	7	900	0	900	2000	0	500	1500	0	0	3600	0	700	2800	0	0	0	0	500	200	0	0	0	0	0	400	0	150	86	0	0
taijul	Ishwardi	Pabna	1	58	1	0	0	7	50	3	1	0	0	1	6	5	500	1000	7	1600	1500	3100	2000	0	0	1500	0	0	3000	0	0	2200	0	0	1000	0	0	0	0	0	1500	0	0	0	0	0	70	0	0
Munni	Ishwardi	Pabna	1	35	1	5	1	4	10	3	1	0	0	0	6	4	500	600	7	1250	0	1250	0	0	2000	0	0	0	0	0	2700	0	0	0	0	0	1000	0	0	150	0	0	0	0	0	300	0	0	0
Salam	Ishwardi	Pabna	1	40	1	0	0	4	20	3	1	0	0	1	6	5	500	800	7	2000	1500	3500	2000	0	0	1500	0	0	3600	0	0	2000	0	0	0	0	0	0	0	0	2000	0	0	150	0	0	86	0	0
Shamim	Ishwardi	Pabna	1	28	1	12	3	6	33	3	1	1	4	1	7	7	700	1500	7	4000	2500	6500	4000	0	0	2000	0	0	6500	0	0	4200	0	0	2000	0	0	200	0	0	0	0	0	400	0	0	109	0	0
Asad	Ishwardi	Pabna	1	35	1	5	1	5	20	3	1	1	2	1	6	4	500	600	7	1600	1500	3100	2000	0	500	1000	0	0	3600	0	500	2100	0	0	1000	0	200	0	0	0	1500	0	0	0	0	150	78	0	0
Ruhul	Ishwardi	Pabna	1	55	1	12	4	5	20	3	1	1	3	1	6	6	600	700	7	1050	400	1450	1800	0	0	1500	0	0	1800	0	0	1500	0	0	1000	0	0	0	0	0	1500	0	0	0	0	0	0	0	0
Nazrul	Ishwardi	Pabna	1	52	1	10	3	6	50	3	1	0	0	1	6	6	600	1400	7	1200	500	1700	2400	0	0	1500	0	0	3600	0	0	2800	0	0	0	0	0	200	0	0	1500	0	0	0	0	0	94	0	0
Nizam	Ishwardi	Pabna	1	42	1	10	3	3	14	3	1	1	3	1	6	6	500	500	7	600	600	1200	1500	0	0	2500	0	0	1400	0	0	1400	0	0	1000	0	0	0	0	0	1000	0	0	0	0	0	0	0	0
Mojnu	Ishwardi	Pabna	1	45	1	8	2	7	33	3	1	1	4	1	6	5	500	1200	7	1600	1200	2800	3000	0	0	2000	0	0	7200	0	0	4200	0	0	0	0	0	200	0	0	0	0	0	400	0	0	94	0	0
Riba	Ishwardi	Pabna	1	39	1	5	1	4	18	3	1	1	3	1	7	4	500	1000	8	1200	800	2000	2000	0	0	1000	0	0	3600	0	0	2100	0	0	0	0	0	0	0	0	1800	0	0	0	0	0	93	0	0
Mojid	Ishwardi	Pabna	1	55	1	10	2	5	66	3	1	0	0	1	6	7	500	1500	7	3500	2000	5500	4000	0	0	2500	0	0	7200	0	0	4200	0	0	2000	0	0	200	0	0	0	0	0	400	0	0	110	0	0
Robiul	Ishwardi	Pabna	1	52	1	5	1	6	24	3	1	1	2	1	6	4	500	800	7	1200	2000	3200	1800	0	0	1500	0	0	3600	0	0	2100	0	0	0	0	0	0	0	0	1500	0	0	0	0	0	78	0	0
Zalal	Ishwardi	Pabna	1	50	1	0	0	6	50	1	0	0	0	1	6	6	500	1000	7	700	1000	1700	2500	0	300	2000	0	0	3600	0	500	2800	0	0	0	0	200	0	0	0	2000	0	0	0	0	0	94	0	0
Forid	Ishwardi	Pabna	1	47	1	5	1	4	10	3	1	1	2	1	6	6	700	1000	7	700	600	1300	1000	0	1000	800	0	0	1800	0	1500	1400	0	0	0	0	1000	0	0	0	1000	0	0	0	0	300	0	0	0
Anisur	Ishwardi	Pabna	1	40	1	10	3	6	15	3	1	0	0	1	6	4	500	700	7	700	500	1200	2000	0	0	1000	0	0	3600	0	0	2000	0	0	0	0	0	0	0	0	1500	0	0	0	0	0	77	0	0
Akbor	Ishwardi	Pabna	1	65	1	0	0	5	33	3	1	0	0	1	7	4	500	500	7	1000	1600	2600	0	0	1500	0	0	0	0	0	2000	0	0	0	0	0	1000	0	0	100	0	0	0	0	0	300	0	0	0
raju	Ishwardi	Pabna	1	25	0	10	3	4	15	2	1	0	0	1	6	5	500	800	7	1600	1500	3100	1800	0	0	1500	0	0	3000	0	0	2200	0	0	1000	0	0	0	0	0	1500	0	0	0	0	0	78	0	0
Israfil	Ishwardi	Pabna	1	32	1	10	3	4	15	3	0	0	0	1	6	5	500	1000	7	1900	2000	3900	2500	0	0	2000	0	0	4000	0	0	2500	0	0	0	0	0	200	0	0	0	0	0	400	0	0	94	0	0
Raqibul	Ishwardi	Pabna	1	27	1	5	1	4	20	2	0	0	0	1	6	4	500	400	7	700	500	1200	1000	0	250	700	0	0	1500	0	400	1000	0	0	0	0	0	0	0	0	1000	0	0	0	0	0	0	0	0
Iqram	Ishwardi	Pabna	1	48	1	0	0	6	10	2	0	0	0	1	6	4	500	800	8	1800	1000	2800	2000	0	300	1500	0	0	3000	0	500	2000	0	0	0	0	300	0	0	0	1500	0	0	0	0	150	0	0	0
Jamshed	Ishwardi	Pabna	1	44	1	0	0	4	15	3	1	0	0	1	6	6	500	600	7	1750	1200	2950	2800	0	0	2000	0	0	3000	0	0	2000	0	0	0	0	0	0	0	0	1500	0	0	0	0	0	78	0	0
Al Amin	Ishwardi	Pabna	1	33	1	12	4	4	40	3	1	0	0	1	6	5	600	1000	7	1600	1000	2600	2800	0	0	2500	0	0	4000	0	0	3000	0	0	0	0	0	150	0	0	0	0	0	300	0	0	109	0	0
Akram	Ishwardi	Pabna	1	42	1	5	1	5	30	2	0	0	0	1	7	5	500	800	8	1600	1000	2600	2000	0	0	1500	0	0	3000	0	0	2500	0	0	0	0	0	0	0	0	1500	0	0	0	0	0	86	0	0
Harun	Ishwardi	Pabna	1	37	1	12	4	5	33	2	1	1	1	1	6	6	500	1000	7	1050	1000	2050	2500	0	0	2000	0	0	4500	0	0	2800	0	0	1000	0	0	300	0	0	2000	0	0	0	0	0	86	0	0
Rehana	Ishwardi	Pabna	1	45	1	8	2	5	10	2	1	0	0	0	6	4	400	800	7	1000	0	1000	0	0	1500	0	0	0	0	0	3600	0	0	1400	0	0	1500	0	0	200	0	0	0	0	0	300	0	0	0
Motin	Ishwardi	Pabna	1	47	1	5	1	5	25	2	1	0	0	1	6	6	500	1500	8	2400	2000	4400	5000	0	0	3000	0	0	9200	0	0	7000	0	0	0	0	0	200	0	0	0	0	0	400	0	0	149	0	0
Shakil	Ishwardi	Pabna	1	35	1	0	0	4	15	2	1	0	0	0	5	4	400	600	7	1250	2100	3350	0	0	1000	0	0	0	0	0	1800	0	0	0	0	0	1200	0	0	150	0	0	0	0	0	300	0	0	0
Sajidul	Ishwardi	Pabna	1	30	1	12	4	4	20	2	1	1	3	1	6	6	500	600	8	800	500	1300	1000	0	0	600	0	0	1800	0	0	1400	0	0	500	0	0	0	0	0	1000	0	0	0	0	0	0	0	0
Afzal	Ishwardi	Pabna	1	52	1	0	0	6	33	2	1	1	2	1	5	6	500	800	7	2200	900	3100	2000	0	0	1500	0	0	3600	0	0	2400	0	0	0	0	0	0	0	0	1500	0	0	0	0	0	70	0	0
Motahar	Ishwardi	Pabna	1	55	1	0	0	7	30	1	1	3	1	5	7	7	600	1200	7	2350	4500	6850	3000	0	0	2400	0	0	3600	0	0	2400	0	0	0	0	0	0	0	0	2500	0	0	300	0	0	102	0	0
Burush	Ishwardi	Pabna	1	22	1	12	4	4	10	2	1	0	0	0	5	4	400	500	7	3600	4800	8400	0	0	1000	0	0	0	0	0	1500	0	0	0	0	0	500	0	0	0	0	0	0	0	0	300	0	0	0
Firoz	Ishwardi	Pabna	1	28	1	16	5	4	16	2	1	1	3	1	5	5	500	700	7	1250	900	2150	1500	0	0	1000	0	0	1800	0	0	1400	0	0	500	0	0	0	0	0	1500	0	0	0	0	0	0	0	0
Alauddin	Ishwardi	Pabna	1	44	1	5	1	4	30	3	1	0	0	1	5	6	500	1200	7	2400	2500	4900	3500	0	0	2500	0	0	4400	0	0	3300	0	0	0	0	0	200	0	0	0	0	0	400	0	0	102	0	0
Rupchand	Ishwardi	Pabna	1	35	1	5	1	4	15	2	1	0	0	1	5	6	500	800	7	2100	900	3000	2500	0	0	2400	0	0	3600	0	0	2200	0	0	1000	0	0	0	0	0	1500	0	0	400	0	0	85	0	0
Himel	Ishwardi	Pabna	1	32	1	16	5	7	30	2	1	0	0	0	5	4	400	600	7	4000	2400	6400	0	0	1000	0	0	0	0	0	1800	0	0	700	0	0	600	0	0	150	0	0	0	0	0	300	0	0	0
Sadek	Ishwardi	Pabna	1	42	1	5	1	5	20	2	1	0	0	0	5	6	500	800	7	1200	800	2000	2000	0	0	1000	0	0	2700	0	0	2100	0	0	0	0	0	0	0	0	1500	0	0	150	0	0	78	0	0
Yousuf	Ishwardi	Pabna	1	62	1	0	0	6	33	2	1	0	0	1	5	6	500	1200	7	2400	1500	3900	2500	0	0	1500	0	0	3600	0	0	2600	0	0	1000	0	0	0	0	0	2000	0	0	0	0	0	85	0	0
Kamal	Ishwardi	Pabna	1	47	1	0	0	6	15	2	1	0	0	1	5	6	500	1400	8	2100	1000	3100	3000	0	0	2000	0	0	4800	0	0	3400	0	0	0	0	0	0	0	0	0	0	0	350	0	0	93	0	0
Rezaul	Ishwardi	Pabna	1	45	1	5	1	4	20	2	1	0	0	0	5	4	500	1000	7	2500	2400	4900	0	0	1500	0	0	0	0	0	2500	0	0	2000	0	0	1200	0	0	200	0	0	0	0	0	300	0	0	0
Nazrul	Ishwardi	Pabna	1	45	1	0	0	5	33	2	1	0	0	1	5	6	500	1200	7	1800	900	2700	2500	0	0	2500	0	0	3600	0	0	2200	0	0	0	0	0	0	0	0	2000	0	0	0	0	0	86	0	0
Arzu	Ishwardi	Pabna	1	48	1	10	3	4	20	2	1	0	0	1	5	6	600	1000	8	2100	0	2100	3600	0	0	1800	0	0	5100	0	0	3300	0	0	1400	0	0	200	0	0	0	0	0	400	0	0	94	0	0
Masud	Ishwardi	Pabna	1	44	1	5	1	4	30	2	1	1	4	1	5	5	500	1500	7	2400	2500	4900	3500	0	0	2500	0	0	5400	0	0	4200	0	0	0	0	0	200	0	0	0	0	0	350	0	0	84	0	0
Furkan	Ishwardi	Pabna	1	50	1	10	3	5	30	2	1	0	0	1	5	6	500	1000	8	1800	2000	3800	2800	0	0	2000	0	0	3600	0	0	2200	0	0	1000	0	0	0	0	0	2000	0	0	0	0	0	85	0	0
Motin	Ishwardi	Pabna	1	37	1	10	3	4	25	3	1	1	3	1	5	7	600	1200	7	2400	1600	4000	2800	0	0	1600	0	0	3600	0	0	2200	0	0	0	0	0	0	0	0	0	0	0	400	0	0	93	0	0
Hazrat	Ishwardi	Pabna	1	55	1	0	0	7	24	3	1	0	0	1	5	6	700	1300	7	1800	900	2700	3500	0	0	2000	0	0	3600	0	0	2200	0	0	800	0	0	0	0	0	2000	0	0	250	0	0	85	0	0
Hasikul	Ishwardi	Pabna	1	47	1	5	1	6	15	3	1	0	0	0	6	7	600	1500	7	2700	1200	3900	4000	0	0	3600	0	0	7200	0	0	4500	0	0	0	0	0	300	0	0	0	0	0	400	0	0	109	0	0
Moslem	Ishwardi	Pabna	1	55	1	0	0	6	50	3	1	0	0	1	5	6	600	1000	7	2800	1200	4000	1200	0	500	800	0	0	2600	0	500	2200	0	0	0	0	600	0	0	0	1500	0	0	0	0	150	0	0	0
Taher	Ishwardi	Pabna	1	58	1	3	1	4	25	1	1	1	4	1	7	5	500	2000	6	7200	6000	13200	5000	0	0	4000	0	0	6000	0	0	6000	0	0	0	0	0	400	0	0	2200	0	0	300	0	0	118	0	0
Nur	Ishwardi	Pabna	1	47	1	10	3	5	33	3	1	1	2	1	5	5	500	600	7	1000	500	1500	500	0	400	1000	0	0	1000	0	300	700	0	0	0	0	0	0	0	0	0	0	0	200	0	0	0	0	0
Rofiqul	Ishwardi	Pabna	1	43	1	10	3	5	20	3	1	1	3	1	5	6	500	700	7	1050	500	1550	1000	0	0	1000	0	0	2000	0	0	1000	0	0	0	0	0	400	0	0	0	0	0	200	0	0	94	0	0
Shukur	Ishwardi	Pabna	1	55	1	0	0	5	15	3	1	0	0	1	5	5	300	700	7	600	400	1000	1500	0	0	1000	0	0	1000	0	0	700	0	0	0	0	0	0	0	0	0	0	0	100	0	0	70	0	0
Monir	Ishwardi	Pabna	1	35	1	10	3	3	20	2	1	0	0	1	5	7	500	600	5	300	500	800	500	0	0	500	0	0	1000	0	0	400	0	0	0	0	0	0	0	0	0	0	0	300	0	0	46	0	0
Shamsul	Ishwardi	Pabna	1	37	1	5	1	4	30	3	1	0	0	1	5	6	500	700	6	350	400	750	500	0	0	400	0	0	1000	0	0	600	0	0	0	0	0	0	0	0	1500	0	0	300	0	0	0	0	0
Moslem	Ishwardi	Pabna	1	50	1	0	0	6	36	3	1	1	3	1	4	5	600	700	7	1050	400	1450	1800	0	0	1600	0	0	5000	0	0	2800	0	0	0	0	0	0	0	0	1500	0	0	380	0	0	70	0	0
Amzad	Ishwardi	Pabna	1	52	1	5	1	4	30	1	1	1	3	1	6	8	600	700	6	3200	500	3700	3000	0	500	2000	0	0	6000	0	600	4000	0	0	0	0	0	200	0	0	1500	0	0	300	0	0	125	0	0
Haydar	Ishwardi	Pabna	1	45	1	12	4	4	35	3	1	1	3	1	4	7	800	1500	10	1750	1000	2750	4500	0	700	3000	0	0	8000	0	900	4000	0	0	0	0	0	300	0	0	2500	0	0	400	0	300	94	0	0
Jamat	Ishwardi	Pabna	1	48	1	10	3	7	30	2	1	1	2	1	6	6	500	800	6	1400	1000	2400	2000	0	0	1500	0	0	4000	0	0	3000	0	0	0	0	0	0	0	0	1800	0	0	400	0	0	124	0	0
Baten	Ishwardi	Pabna	1	37	1	5	1	4	30	3	1	0	0	0	5	6	500	600	7	600	1000	1600	1000	0	0	800	0	0	1500	0	0	700	0	0	0	0	0	0	0	0	0	0	0	150	0	0	93	0	0
Motaleb	Ishwardi	Pabna	1	56	1	5	1	6	24	3	1	1	2	0	6	5	500	1400	7	1400	800	2200	3200	0	0	2400	0	0	4800	0	0	3300	0	0	0	0	0	200	0	0	2200	0	0	0	0	0	93	0	0
Sabed	Ishwardi	Pabna	1	54	1	8	2	4	33	3	1	0	0	1	5	7	600	800	7	1700	2200	3900	2400	0	0	1600	0	0	3600	0	0	2200	0	0	0	0	0	0	0	0	1400	0	0	300	0	0	86	0	0
Helal	Ishwardi	Pabna	1	52	1	5	1	6	40	3	1	0	0	1	5	4	500	1200	6	1750	1000	2750	3000	0	400	2500	0	200	4200	0	500	3000	0	0	0	0	0	150	0	0	1400	0	0	300	0	0	141	0	0
mannan	Ishwardi	Pabna	1	48	1	5	1	7	66	3	1	0	0	1	3	6	700	2500	6	3500	1000	4500	3800	0	0	4000	0	0	8400	0	0	7000	0	0	0	0	0	300	0	0	3000	0	0	400	0	0	133	0	0
Riaz	Ishwardi	Pabna	1	52	1	0	0	8	48	2	1	0	0	1	4	4	500	1500	6	1800	2000	3800	2500	0	500	4000	0	0	1800	0	500	1400	0	0	0	0	0	100	0	0	1500	0	0	240	0	0	140	0	0
Afaz	Ishwardi	Pabna	1	44	1	5	1	6	50	3	1	0	0	1	5	7	500	1500	7	2100	1400	3500	3200	0	0	2400	0	0	3600	0	0	2200	0	0	0	0	0	0	0	0	2000	0	0	200	0	0	78	0	0
Usman	Ishwardi	Pabna	1	57	1	0	0	5	33	3	1	0	0	1	5	6	500	2500	7	3600	3200	6800	4800	0	0	3600	0	0	9000	0	0	4800	0	0	0	0	0	300	0	0	0	0	0	400	0	0	133	0	0
Boyan	Ishwardi	Pabna	1	42	1	0	0	5	30	3	1	0	0	1	5	6	500	1500	7	2400	2200	4600	3500	0	0	2800	0	0	5400	0	0	3300	0	0	1200	0	0	300	0	0	0	0	0	400	0	0	101	0	0
Jabed	Ishwardi	Pabna	1	37	1	10	3	4	25	3	1	0	0	1	5	4	400	600	7	1250	1800	3050	0	0	1500	0	0	0	0	0	1800	0	0	600	0	0	800	0	0	0	0	0	0	0	0	0	0	0	0
Korim	Ishwardi	Pabna	1	47	1	5	1	6	50	3	1	0	0	1	5	6	500	700	7	1400	1200	2600	2000	0	0	1600	0	0	2600	0	0	2200	0	0	0	0	0	0	0	0	0	0	0	300	0	0	86	0	0
Khairul	Ishwardi	Pabna	1	43	1	0	0	4	20	3	1	0	0	1	5	5	500	1200	7	1200	900	2100	2600	0	0	1600	0	0	3600	0	0	2200	0	0	0	0	0	0	0	0	2000	0	0	0	0	0	85	0	0
Habibur	Ishwardi	Pabna	1	36	1	10	3	4	33	2	1	0	0	1	5	5	600	2500	8	1800	800	2600	3500	0	0	2500	0	0	4200	0	0	2800	0	0	0	0	0	200	0	0	1500	0	0	240	0	0	141	0	0
Foyjal	Ishwardi	Pabna	1	43	1	5	1	6	20	3	1	0	0	1	6	5	500	400	8	700	400	1100	1400	0	0	1200	0	0	1800	0	0	1400	0	0	0	0	0	0	0	0	1800	0	0	0	0	0	70	0	0
Rohim	Ishwardi	Pabna	1	53	1	5	1	5	16	3	1	0	0	0	6	4	500	500	8	700	900	1600	1000	0	0	800	0	0	1800	0	0	1400	0	0	1000	0	0	0	0	0	800	0	0	200	0	0	0	0	0
BAri	Ishwardi	Pabna	1	57	1	10	3	6	15	3	1	0	0	0	6	5	500	400	8	700	500	1200	1200	0	0	1000	0	0	1800	0	0	500	0	0	0	0	0	0	0	0	800	0	0	0	0	0	109	0	0
Umor	Ishwardi	Pabna	1	50	1	5	1	7	24	3	1	1	2	1	6	6	500	2000	8	1200	1600	2800	4000	0	0	2500	0	0	5000	0	0	4200	0	0	0	0	0	300	0	0	1500	0	0	0	0	0	125	0	0
Mozammel	Ishwardi	Pabna	1	43	1	0	0	6	25	3	1	1	2	1	6	6	600	2000	8	3600	2800	6400	4000	0	0	2800	0	0	5400	0	0	4200	0	0	0	0	0	300	0	0	0	0	0	450	0	0	117	0	0
Sohag	Ishwardi	Pabna	1	40	1	10	3	6	33	2	1	1	4	1	6	6	500	2000	7	2400	1600	4000	3000	0	0	2000	0	0	4800	0	0	3600	0	0	0	0	0	300	0	0	0	0	0	300	0	0	109	0	0
Moynu	Ishwardi	Pabna	1	33	1	5	1	4	20	3	1	0	0	1	5	6	500	500	8	600	800	1400	1000	0	400	800	0	0	1800	0	0	800	0	500	0	0	0	0	0	0	0	0	0	150	0	0	94	0	0
babulal	Ishwardi	Pabna	1	65	1	0	0	7	16	2	1	0	0	1	6	4	500	400	7	600	800	1400	1200	0	0	800	0	0	1800	0	0	1100	0	0	0	0	0	0	0	0	0	0	0	200	0	0	46	0	0
			#NULL!	#NULL!	#NULL!	#NULL!	#NULL!	#NULL!	#NULL!	#NULL!	#NULL!	#NULL!	#NULL!	#NULL!	#NULL!	#NULL!	#NULL!	#NULL!	#NULL!	#NULL!	#NULL!	#NULL!	#NULL!	#NULL!	#NULL!	#NULL!	#NULL!	#NULL!	#NULL!	#NULL!	#NULL!	#NULL!	#NULL!	#NULL!	#NULL!	#NULL!	#NULL!	#NULL!	#NULL!	#NULL!	#NULL!	#NULL!	#NULL!	#NULL!	#NULL!	#NULL!	#NULL!	#NULL!	#NULL!
			#NULL!	#NULL!	#NULL!	#NULL!	#NULL!	#NULL!	#NULL!	#NULL!	#NULL!	#NULL!	#NULL!	#NULL!	#NULL!	#NULL!	#NULL!	#NULL!	#NULL!	#NULL!	#NULL!	#NULL!	#NULL!	#NULL!	#NULL!	#NULL!	#NULL!	#NULL!	#NULL!	#NULL!	#NULL!	#NULL!	#NULL!	#NULL!	#NULL!	#NULL!	#NULL!	#NULL!	#NULL!	#NULL!	#NULL!	#NULL!	#NULL!	#NULL!	#NULL!	#NULL!	#NULL!	#NULL!	#NULL!
			#NULL!	#NULL!	#NULL!	#NULL!	#NULL!	#NULL!	#NULL!	#NULL!	#NULL!	#NULL!	#NULL!	#NULL!	#NULL!	#NULL!	#NULL!	#NULL!	#NULL!	#NULL!	#NULL!	#NULL!	#NULL!	#NULL!	#NULL!	#NULL!	#NULL!	#NULL!	#NULL!	#NULL!	#NULL!	#NULL!	#NULL!	#NULL!	#NULL!	#NULL!	#NULL!	#NULL!	#NULL!	#NULL!	#NULL!	#NULL!	#NULL!	#NULL!	#NULL!	#NULL!	#NULL!	#NULL!	#NULL!
			#NULL!	#NULL!	#NULL!	#NULL!	#NULL!	#NULL!	#NULL!	#NULL!	#NULL!	#NULL!	#NULL!	#NULL!	#NULL!	#NULL!	#NULL!	#NULL!	#NULL!	#NULL!	#NULL!	#NULL!	#NULL!	#NULL!	#NULL!	#NULL!	#NULL!	#NULL!	#NULL!	#NULL!	#NULL!	#NULL!	#NULL!	#NULL!	#NULL!	#NULL!	#NULL!	#NULL!	#NULL!	#NULL!	#NULL!	#NULL!	#NULL!	#NULL!	#NULL!	#NULL!	#NULL!	#NULL!	#NULL!
			#NULL!	#NULL!	#NULL!	#NULL!	#NULL!	#NULL!	#NULL!	#NULL!	#NULL!	#NULL!	#NULL!	#NULL!	#NULL!	#NULL!	#NULL!	#NULL!	#NULL!	#NULL!	#NULL!	#NULL!	#NULL!	#NULL!	#NULL!	#NULL!	#NULL!	#NULL!	#NULL!	#NULL!	#NULL!	#NULL!	#NULL!	#NULL!	#NULL!	#NULL!	#NULL!	#NULL!	#NULL!	#NULL!	#NULL!	#NULL!	#NULL!	#NULL!	#NULL!	#NULL!	#NULL!	#NULL!	#NULL!
			#NULL!	#NULL!	#NULL!	#NULL!	#NULL!	#NULL!	#NULL!	#NULL!	#NULL!	#NULL!	#NULL!	#NULL!	#NULL!	#NULL!	#NULL!	#NULL!	#NULL!	#NULL!	#NULL!	#NULL!	#NULL!	#NULL!	#NULL!	#NULL!	#NULL!	#NULL!	#NULL!	#NULL!	#NULL!	#NULL!	#NULL!	#NULL!	#NULL!	#NULL!	#NULL!	#NULL!	#NULL!	#NULL!	#NULL!	#NULL!	#NULL!	#NULL!	#NULL!	#NULL!	#NULL!	#NULL!	#NULL!
			#NULL!	#NULL!	#NULL!	#NULL!	#NULL!	#NULL!	#NULL!	#NULL!	#NULL!	#NULL!	#NULL!	#NULL!	#NULL!	#NULL!	#NULL!	#NULL!	#NULL!	#NULL!	#NULL!	#NULL!	#NULL!	#NULL!	#NULL!	#NULL!	#NULL!	#NULL!	#NULL!	#NULL!	#NULL!	#NULL!	#NULL!	#NULL!	#NULL!	#NULL!	#NULL!	#NULL!	#NULL!	#NULL!	#NULL!	#NULL!	#NULL!	#NULL!	#NULL!	#NULL!	#NULL!	#NULL!	#NULL!
			#NULL!	#NULL!	#NULL!	#NULL!	#NULL!	#NULL!	#NULL!	#NULL!	#NULL!	#NULL!	#NULL!	#NULL!	#NULL!	#NULL!	#NULL!	#NULL!	#NULL!	#NULL!	#NULL!	#NULL!	#NULL!	#NULL!	#NULL!	#NULL!	#NULL!	#NULL!	#NULL!	#NULL!	#NULL!	#NULL!	#NULL!	#NULL!	#NULL!	#NULL!	#NULL!	#NULL!	#NULL!	#NULL!	#NULL!	#NULL!	#NULL!	#NULL!	#NULL!	#NULL!	#NULL!	#NULL!	#NULL!
			#NULL!	#NULL!	#NULL!	#NULL!	#NULL!	#NULL!	#NULL!	#NULL!	#NULL!	#NULL!	#NULL!	#NULL!	#NULL!	#NULL!	#NULL!	#NULL!	#NULL!	#NULL!	#NULL!	#NULL!	#NULL!	#NULL!	#NULL!	#NULL!	#NULL!	#NULL!	#NULL!	#NULL!	#NULL!	#NULL!	#NULL!	#NULL!	#NULL!	#NULL!	#NULL!	#NULL!	#NULL!	#NULL!	#NULL!	#NULL!	#NULL!	#NULL!	#NULL!	#NULL!	#NULL!	#NULL!	#NULL!
			#NULL!	#NULL!	#NULL!	#NULL!	#NULL!	#NULL!	#NULL!	#NULL!	#NULL!	#NULL!	#NULL!	#NULL!	#NULL!	#NULL!	#NULL!	#NULL!	#NULL!	#NULL!	#NULL!	#NULL!	#NULL!	#NULL!	#NULL!	#NULL!	#NULL!	#NULL!	#NULL!	#NULL!	#NULL!	#NULL!	#NULL!	#NULL!	#NULL!	#NULL!	#NULL!	#NULL!	#NULL!	#NULL!	#NULL!	#NULL!	#NULL!	#NULL!	#NULL!	#NULL!	#NULL!	#NULL!	#NULL!
			#NULL!	#NULL!	#NULL!	#NULL!	#NULL!	#NULL!	#NULL!	#NULL!	#NULL!	#NULL!	#NULL!	#NULL!	#NULL!	#NULL!	#NULL!	#NULL!	#NULL!	#NULL!	#NULL!	#NULL!	#NULL!	#NULL!	#NULL!	#NULL!	#NULL!	#NULL!	#NULL!	#NULL!	#NULL!	#NULL!	#NULL!	#NULL!	#NULL!	#NULL!	#NULL!	#NULL!	#NULL!	#NULL!	#NULL!	#NULL!	#NULL!	#NULL!	#NULL!	#NULL!	#NULL!	#NULL!	#NULL!
			#NULL!	#NULL!	#NULL!	#NULL!	#NULL!	#NULL!	#NULL!	#NULL!	#NULL!	#NULL!	#NULL!	#NULL!	#NULL!	#NULL!	#NULL!	#NULL!	#NULL!	#NULL!	#NULL!	#NULL!	#NULL!	#NULL!	#NULL!	#NULL!	#NULL!	#NULL!	#NULL!	#NULL!	#NULL!	#NULL!	#NULL!	#NULL!	#NULL!	#NULL!	#NULL!	#NULL!	#NULL!	#NULL!	#NULL!	#NULL!	#NULL!	#NULL!	#NULL!	#NULL!	#NULL!	#NULL!	#NULL!
			#NULL!	#NULL!	#NULL!	#NULL!	#NULL!	#NULL!	#NULL!	#NULL!	#NULL!	#NULL!	#NULL!	#NULL!	#NULL!	#NULL!	#NULL!	#NULL!	#NULL!	#NULL!	#NULL!	#NULL!	#NULL!	#NULL!	#NULL!	#NULL!	#NULL!	#NULL!	#NULL!	#NULL!	#NULL!	#NULL!	#NULL!	#NULL!	#NULL!	#NULL!	#NULL!	#NULL!	#NULL!	#NULL!	#NULL!	#NULL!	#NULL!	#NULL!	#NULL!	#NULL!	#NULL!	#NULL!	#NULL!
			#NULL!	#NULL!	#NULL!	#NULL!	#NULL!	#NULL!	#NULL!	#NULL!	#NULL!	#NULL!	#NULL!	#NULL!	#NULL!	#NULL!	#NULL!	#NULL!	#NULL!	#NULL!	#NULL!	#NULL!	#NULL!	#NULL!	#NULL!	#NULL!	#NULL!	#NULL!	#NULL!	#NULL!	#NULL!	#NULL!	#NULL!	#NULL!	#NULL!	#NULL!	#NULL!	#NULL!	#NULL!	#NULL!	#NULL!	#NULL!	#NULL!	#NULL!	#NULL!	#NULL!	#NULL!	#NULL!	#NULL!
			#NULL!	#NULL!	#NULL!	#NULL!	#NULL!	#NULL!	#NULL!	#NULL!	#NULL!	#NULL!	#NULL!	#NULL!	#NULL!	#NULL!	#NULL!	#NULL!	#NULL!	#NULL!	#NULL!	#NULL!	#NULL!	#NULL!	#NULL!	#NULL!	#NULL!	#NULL!	#NULL!	#NULL!	#NULL!	#NULL!	#NULL!	#NULL!	#NULL!	#NULL!	#NULL!	#NULL!	#NULL!	#NULL!	#NULL!	#NULL!	#NULL!	#NULL!	#NULL!	#NULL!	#NULL!	#NULL!	#NULL!
			#NULL!	#NULL!	#NULL!	#NULL!	#NULL!	#NULL!	#NULL!	#NULL!	#NULL!	#NULL!	#NULL!	#NULL!	#NULL!	#NULL!	#NULL!	#NULL!	#NULL!	#NULL!	#NULL!	#NULL!	#NULL!	#NULL!	#NULL!	#NULL!	#NULL!	#NULL!	#NULL!	#NULL!	#NULL!	#NULL!	#NULL!	#NULL!	#NULL!	#NULL!	#NULL!	#NULL!	#NULL!	#NULL!	#NULL!	#NULL!	#NULL!	#NULL!	#NULL!	#NULL!	#NULL!	#NULL!	#NULL!
			#NULL!	#NULL!	#NULL!	#NULL!	#NULL!	#NULL!	#NULL!	#NULL!	#NULL!	#NULL!	#NULL!	#NULL!	#NULL!	#NULL!	#NULL!	#NULL!	#NULL!	#NULL!	#NULL!	#NULL!	#NULL!	#NULL!	#NULL!	#NULL!	#NULL!	#NULL!	#NULL!	#NULL!	#NULL!	#NULL!	#NULL!	#NULL!	#NULL!	#NULL!	#NULL!	#NULL!	#NULL!	#NULL!	#NULL!	#NULL!	#NULL!	#NULL!	#NULL!	#NULL!	#NULL!	#NULL!	#NULL!
			#NULL!	#NULL!	#NULL!	#NULL!	#NULL!	#NULL!	#NULL!	#NULL!	#NULL!	#NULL!	#NULL!	#NULL!	#NULL!	#NULL!	#NULL!	#NULL!	#NULL!	#NULL!	#NULL!	#NULL!	#NULL!	#NULL!	#NULL!	#NULL!	#NULL!	#NULL!	#NULL!	#NULL!	#NULL!	#NULL!	#NULL!	#NULL!	#NULL!	#NULL!	#NULL!	#NULL!	#NULL!	#NULL!	#NULL!	#NULL!	#NULL!	#NULL!	#NULL!	#NULL!	#NULL!	#NULL!	#NULL!
			#NULL!	#NULL!	#NULL!	#NULL!	#NULL!	#NULL!	#NULL!	#NULL!	#NULL!	#NULL!	#NULL!	#NULL!	#NULL!	#NULL!	#NULL!	#NULL!	#NULL!	#NULL!	#NULL!	#NULL!	#NULL!	#NULL!	#NULL!	#NULL!	#NULL!	#NULL!	#NULL!	#NULL!	#NULL!	#NULL!	#NULL!	#NULL!	#NULL!	#NULL!	#NULL!	#NULL!	#NULL!	#NULL!	#NULL!	#NULL!	#NULL!	#NULL!	#NULL!	#NULL!	#NULL!	#NULL!	#NULL!
			#NULL!	#NULL!	#NULL!	#NULL!	#NULL!	#NULL!	#NULL!	#NULL!	#NULL!	#NULL!	#NULL!	#NULL!	#NULL!	#NULL!	#NULL!	#NULL!	#NULL!	#NULL!	#NULL!	#NULL!	#NULL!	#NULL!	#NULL!	#NULL!	#NULL!	#NULL!	#NULL!	#NULL!	#NULL!	#NULL!	#NULL!	#NULL!	#NULL!	#NULL!	#NULL!	#NULL!	#NULL!	#NULL!	#NULL!	#NULL!	#NULL!	#NULL!	#NULL!	#NULL!	#NULL!	#NULL!	#NULL!
			#NULL!	#NULL!	#NULL!	#NULL!	#NULL!	#NULL!	#NULL!	#NULL!	#NULL!	#NULL!	#NULL!	#NULL!	#NULL!	#NULL!	#NULL!	#NULL!	#NULL!	#NULL!	#NULL!	#NULL!	#NULL!	#NULL!	#NULL!	#NULL!	#NULL!	#NULL!	#NULL!	#NULL!	#NULL!	#NULL!	#NULL!	#NULL!	#NULL!	#NULL!	#NULL!	#NULL!	#NULL!	#NULL!	#NULL!	#NULL!	#NULL!	#NULL!	#NULL!	#NULL!	#NULL!	#NULL!	#NULL!
			#NULL!	#NULL!	#NULL!	#NULL!	#NULL!	#NULL!	#NULL!	#NULL!	#NULL!	#NULL!	#NULL!	#NULL!	#NULL!	#NULL!	#NULL!	#NULL!	#NULL!	#NULL!	#NULL!	#NULL!	#NULL!	#NULL!	#NULL!	#NULL!	#NULL!	#NULL!	#NULL!	#NULL!	#NULL!	#NULL!	#NULL!	#NULL!	#NULL!	#NULL!	#NULL!	#NULL!	#NULL!	#NULL!	#NULL!	#NULL!	#NULL!	#NULL!	#NULL!	#NULL!	#NULL!	#NULL!	#NULL!
			#NULL!	#NULL!	#NULL!	#NULL!	#NULL!	#NULL!	#NULL!	#NULL!	#NULL!	#NULL!	#NULL!	#NULL!	#NULL!	#NULL!	#NULL!	#NULL!	#NULL!	#NULL!	#NULL!	#NULL!	#NULL!	#NULL!	#NULL!	#NULL!	#NULL!	#NULL!	#NULL!	#NULL!	#NULL!	#NULL!	#NULL!	#NULL!	#NULL!	#NULL!	#NULL!	#NULL!	#NULL!	#NULL!	#NULL!	#NULL!	#NULL!	#NULL!	#NULL!	#NULL!	#NULL!	#NULL!	#NULL!
			#NULL!	#NULL!	#NULL!	#NULL!	#NULL!	#NULL!	#NULL!	#NULL!	#NULL!	#NULL!	#NULL!	#NULL!	#NULL!	#NULL!	#NULL!	#NULL!	#NULL!	#NULL!	#NULL!	#NULL!	#NULL!	#NULL!	#NULL!	#NULL!	#NULL!	#NULL!	#NULL!	#NULL!	#NULL!	#NULL!	#NULL!	#NULL!	#NULL!	#NULL!	#NULL!	#NULL!	#NULL!	#NULL!	#NULL!	#NULL!	#NULL!	#NULL!	#NULL!	#NULL!	#NULL!	#NULL!	#NULL!
			#NULL!	#NULL!	#NULL!	#NULL!	#NULL!	#NULL!	#NULL!	#NULL!	#NULL!	#NULL!	#NULL!	#NULL!	#NULL!	#NULL!	#NULL!	#NULL!	#NULL!	#NULL!	#NULL!	#NULL!	#NULL!	#NULL!	#NULL!	#NULL!	#NULL!	#NULL!	#NULL!	#NULL!	#NULL!	#NULL!	#NULL!	#NULL!	#NULL!	#NULL!	#NULL!	#NULL!	#NULL!	#NULL!	#NULL!	#NULL!	#NULL!	#NULL!	#NULL!	#NULL!	#NULL!	#NULL!	#NULL!
			#NULL!	#NULL!	#NULL!	#NULL!	#NULL!	#NULL!	#NULL!	#NULL!	#NULL!	#NULL!	#NULL!	#NULL!	#NULL!	#NULL!	#NULL!	#NULL!	#NULL!	#NULL!	#NULL!	#NULL!	#NULL!	#NULL!	#NULL!	#NULL!	#NULL!	#NULL!	#NULL!	#NULL!	#NULL!	#NULL!	#NULL!	#NULL!	#NULL!	#NULL!	#NULL!	#NULL!	#NULL!	#NULL!	#NULL!	#NULL!	#NULL!	#NULL!	#NULL!	#NULL!	#NULL!	#NULL!	#NULL!
			#NULL!	#NULL!	#NULL!	#NULL!	#NULL!	#NULL!	#NULL!	#NULL!	#NULL!	#NULL!	#NULL!	#NULL!	#NULL!	#NULL!	#NULL!	#NULL!	#NULL!	#NULL!	#NULL!	#NULL!	#NULL!	#NULL!	#NULL!	#NULL!	#NULL!	#NULL!	#NULL!	#NULL!	#NULL!	#NULL!	#NULL!	#NULL!	#NULL!	#NULL!	#NULL!	#NULL!	#NULL!	#NULL!	#NULL!	#NULL!	#NULL!	#NULL!	#NULL!	#NULL!	#NULL!	#NULL!	#NULL!
			#NULL!	#NULL!	#NULL!	#NULL!	#NULL!	#NULL!	#NULL!	#NULL!	#NULL!	#NULL!	#NULL!	#NULL!	#NULL!	#NULL!	#NULL!	#NULL!	#NULL!	#NULL!	#NULL!	#NULL!	#NULL!	#NULL!	#NULL!	#NULL!	#NULL!	#NULL!	#NULL!	#NULL!	#NULL!	#NULL!	#NULL!	#NULL!	#NULL!	#NULL!	#NULL!	#NULL!	#NULL!	#NULL!	#NULL!	#NULL!	#NULL!	#NULL!	#NULL!	#NULL!	#NULL!	#NULL!	#NULL!
			#NULL!	#NULL!	#NULL!	#NULL!	#NULL!	#NULL!	#NULL!	#NULL!	#NULL!	#NULL!	#NULL!	#NULL!	#NULL!	#NULL!	#NULL!	#NULL!	#NULL!	#NULL!	#NULL!	#NULL!	#NULL!	#NULL!	#NULL!	#NULL!	#NULL!	#NULL!	#NULL!	#NULL!	#NULL!	#NULL!	#NULL!	#NULL!	#NULL!	#NULL!	#NULL!	#NULL!	#NULL!	#NULL!	#NULL!	#NULL!	#NULL!	#NULL!	#NULL!	#NULL!	#NULL!	#NULL!	#NULL!
			#NULL!	#NULL!	#NULL!	#NULL!	#NULL!	#NULL!	#NULL!	#NULL!	#NULL!	#NULL!	#NULL!	#NULL!	#NULL!	#NULL!	#NULL!	#NULL!	#NULL!	#NULL!	#NULL!	#NULL!	#NULL!	#NULL!	#NULL!	#NULL!	#NULL!	#NULL!	#NULL!	#NULL!	#NULL!	#NULL!	#NULL!	#NULL!	#NULL!	#NULL!	#NULL!	#NULL!	#NULL!	#NULL!	#NULL!	#NULL!	#NULL!	#NULL!	#NULL!	#NULL!	#NULL!	#NULL!	#NULL!
			#NULL!	#NULL!	#NULL!	#NULL!	#NULL!	#NULL!	#NULL!	#NULL!	#NULL!	#NULL!	#NULL!	#NULL!	#NULL!	#NULL!	#NULL!	#NULL!	#NULL!	#NULL!	#NULL!	#NULL!	#NULL!	#NULL!	#NULL!	#NULL!	#NULL!	#NULL!	#NULL!	#NULL!	#NULL!	#NULL!	#NULL!	#NULL!	#NULL!	#NULL!	#NULL!	#NULL!	#NULL!	#NULL!	#NULL!	#NULL!	#NULL!	#NULL!	#NULL!	#NULL!	#NULL!	#NULL!	#NULL!
			#NULL!	#NULL!	#NULL!	#NULL!	#NULL!	#NULL!	#NULL!	#NULL!	#NULL!	#NULL!	#NULL!	#NULL!	#NULL!	#NULL!	#NULL!	#NULL!	#NULL!	#NULL!	#NULL!	#NULL!	#NULL!	#NULL!	#NULL!	#NULL!	#NULL!	#NULL!	#NULL!	#NULL!	#NULL!	#NULL!	#NULL!	#NULL!	#NULL!	#NULL!	#NULL!	#NULL!	#NULL!	#NULL!	#NULL!	#NULL!	#NULL!	#NULL!	#NULL!	#NULL!	#NULL!	#NULL!	#NULL!
			#NULL!	#NULL!	#NULL!	#NULL!	#NULL!	#NULL!	#NULL!	#NULL!	#NULL!	#NULL!	#NULL!	#NULL!	#NULL!	#NULL!	#NULL!	#NULL!	#NULL!	#NULL!	#NULL!	#NULL!	#NULL!	#NULL!	#NULL!	#NULL!	#NULL!	#NULL!	#NULL!	#NULL!	#NULL!	#NULL!	#NULL!	#NULL!	#NULL!	#NULL!	#NULL!	#NULL!	#NULL!	#NULL!	#NULL!	#NULL!	#NULL!	#NULL!	#NULL!	#NULL!	#NULL!	#NULL!	#NULL!
			#NULL!	#NULL!	#NULL!	#NULL!	#NULL!	#NULL!	#NULL!	#NULL!	#NULL!	#NULL!	#NULL!	#NULL!	#NULL!	#NULL!	#NULL!	#NULL!	#NULL!	#NULL!	#NULL!	#NULL!	#NULL!	#NULL!	#NULL!	#NULL!	#NULL!	#NULL!	#NULL!	#NULL!	#NULL!	#NULL!	#NULL!	#NULL!	#NULL!	#NULL!	#NULL!	#NULL!	#NULL!	#NULL!	#NULL!	#NULL!	#NULL!	#NULL!	#NULL!	#NULL!	#NULL!	#NULL!	#NULL!
			#NULL!	#NULL!	#NULL!	#NULL!	#NULL!	#NULL!	#NULL!	#NULL!	#NULL!	#NULL!	#NULL!	#NULL!	#NULL!	#NULL!	#NULL!	#NULL!	#NULL!	#NULL!	#NULL!	#NULL!	#NULL!	#NULL!	#NULL!	#NULL!	#NULL!	#NULL!	#NULL!	#NULL!	#NULL!	#NULL!	#NULL!	#NULL!	#NULL!	#NULL!	#NULL!	#NULL!	#NULL!	#NULL!	#NULL!	#NULL!	#NULL!	#NULL!	#NULL!	#NULL!	#NULL!	#NULL!	#NULL!
			#NULL!	#NULL!	#NULL!	#NULL!	#NULL!	#NULL!	#NULL!	#NULL!	#NULL!	#NULL!	#NULL!	#NULL!	#NULL!	#NULL!	#NULL!	#NULL!	#NULL!	#NULL!	#NULL!	#NULL!	#NULL!	#NULL!	#NULL!	#NULL!	#NULL!	#NULL!	#NULL!	#NULL!	#NULL!	#NULL!	#NULL!	#NULL!	#NULL!	#NULL!	#NULL!	#NULL!	#NULL!	#NULL!	#NULL!	#NULL!	#NULL!	#NULL!	#NULL!	#NULL!	#NULL!	#NULL!	#NULL!
			#NULL!	#NULL!	#NULL!	#NULL!	#NULL!	#NULL!	#NULL!	#NULL!	#NULL!	#NULL!	#NULL!	#NULL!	#NULL!	#NULL!	#NULL!	#NULL!	#NULL!	#NULL!	#NULL!	#NULL!	#NULL!	#NULL!	#NULL!	#NULL!	#NULL!	#NULL!	#NULL!	#NULL!	#NULL!	#NULL!	#NULL!	#NULL!	#NULL!	#NULL!	#NULL!	#NULL!	#NULL!	#NULL!	#NULL!	#NULL!	#NULL!	#NULL!	#NULL!	#NULL!	#NULL!	#NULL!	#NULL!
			#NULL!	#NULL!	#NULL!	#NULL!	#NULL!	#NULL!	#NULL!	#NULL!	#NULL!	#NULL!	#NULL!	#NULL!	#NULL!	#NULL!	#NULL!	#NULL!	#NULL!	#NULL!	#NULL!	#NULL!	#NULL!	#NULL!	#NULL!	#NULL!	#NULL!	#NULL!	#NULL!	#NULL!	#NULL!	#NULL!	#NULL!	#NULL!	#NULL!	#NULL!	#NULL!	#NULL!	#NULL!	#NULL!	#NULL!	#NULL!	#NULL!	#NULL!	#NULL!	#NULL!	#NULL!	#NULL!	#NULL!
			#NULL!	#NULL!	#NULL!	#NULL!	#NULL!	#NULL!	#NULL!	#NULL!	#NULL!	#NULL!	#NULL!	#NULL!	#NULL!	#NULL!	#NULL!	#NULL!	#NULL!	#NULL!	#NULL!	#NULL!	#NULL!	#NULL!	#NULL!	#NULL!	#NULL!	#NULL!	#NULL!	#NULL!	#NULL!	#NULL!	#NULL!	#NULL!	#NULL!	#NULL!	#NULL!	#NULL!	#NULL!	#NULL!	#NULL!	#NULL!	#NULL!	#NULL!	#NULL!	#NULL!	#NULL!	#NULL!	#NULL!
			#NULL!	#NULL!	#NULL!	#NULL!	#NULL!	#NULL!	#NULL!	#NULL!	#NULL!	#NULL!	#NULL!	#NULL!	#NULL!	#NULL!	#NULL!	#NULL!	#NULL!	#NULL!	#NULL!	#NULL!	#NULL!	#NULL!	#NULL!	#NULL!	#NULL!	#NULL!	#NULL!	#NULL!	#NULL!	#NULL!	#NULL!	#NULL!	#NULL!	#NULL!	#NULL!	#NULL!	#NULL!	#NULL!	#NULL!	#NULL!	#NULL!	#NULL!	#NULL!	#NULL!	#NULL!	#NULL!	#NULL!
			#NULL!	#NULL!	#NULL!	#NULL!	#NULL!	#NULL!	#NULL!	#NULL!	#NULL!	#NULL!	#NULL!	#NULL!	#NULL!	#NULL!	#NULL!	#NULL!	#NULL!	#NULL!	#NULL!	#NULL!	#NULL!	#NULL!	#NULL!	#NULL!	#NULL!	#NULL!	#NULL!	#NULL!	#NULL!	#NULL!	#NULL!	#NULL!	#NULL!	#NULL!	#NULL!	#NULL!	#NULL!	#NULL!	#NULL!	#NULL!	#NULL!	#NULL!	#NULL!	#NULL!	#NULL!	#NULL!	#NULL!
			#NULL!	#NULL!	#NULL!	#NULL!	#NULL!	#NULL!	#NULL!	#NULL!	#NULL!	#NULL!	#NULL!	#NULL!	#NULL!	#NULL!	#NULL!	#NULL!	#NULL!	#NULL!	#NULL!	#NULL!	#NULL!	#NULL!	#NULL!	#NULL!	#NULL!	#NULL!	#NULL!	#NULL!	#NULL!	#NULL!	#NULL!	#NULL!	#NULL!	#NULL!	#NULL!	#NULL!	#NULL!	#NULL!	#NULL!	#NULL!	#NULL!	#NULL!	#NULL!	#NULL!	#NULL!	#NULL!	#NULL!
			#NULL!	#NULL!	#NULL!	#NULL!	#NULL!	#NULL!	#NULL!	#NULL!	#NULL!	#NULL!	#NULL!	#NULL!	#NULL!	#NULL!	#NULL!	#NULL!	#NULL!	#NULL!	#NULL!	#NULL!	#NULL!	#NULL!	#NULL!	#NULL!	#NULL!	#NULL!	#NULL!	#NULL!	#NULL!	#NULL!	#NULL!	#NULL!	#NULL!	#NULL!	#NULL!	#NULL!	#NULL!	#NULL!	#NULL!	#NULL!	#NULL!	#NULL!	#NULL!	#NULL!	#NULL!	#NULL!	#NULL!
			#NULL!	#NULL!	#NULL!	#NULL!	#NULL!	#NULL!	#NULL!	#NULL!	#NULL!	#NULL!	#NULL!	#NULL!	#NULL!	#NULL!	#NULL!	#NULL!	#NULL!	#NULL!	#NULL!	#NULL!	#NULL!	#NULL!	#NULL!	#NULL!	#NULL!	#NULL!	#NULL!	#NULL!	#NULL!	#NULL!	#NULL!	#NULL!	#NULL!	#NULL!	#NULL!	#NULL!	#NULL!	#NULL!	#NULL!	#NULL!	#NULL!	#NULL!	#NULL!	#NULL!	#NULL!	#NULL!	#NULL!
			#NULL!	#NULL!	#NULL!	#NULL!	#NULL!	#NULL!	#NULL!	#NULL!	#NULL!	#NULL!	#NULL!	#NULL!	#NULL!	#NULL!	#NULL!	#NULL!	#NULL!	#NULL!	#NULL!	#NULL!	#NULL!	#NULL!	#NULL!	#NULL!	#NULL!	#NULL!	#NULL!	#NULL!	#NULL!	#NULL!	#NULL!	#NULL!	#NULL!	#NULL!	#NULL!	#NULL!	#NULL!	#NULL!	#NULL!	#NULL!	#NULL!	#NULL!	#NULL!	#NULL!	#NULL!	#NULL!	#NULL!
			#NULL!	#NULL!	#NULL!	#NULL!	#NULL!	#NULL!	#NULL!	#NULL!	#NULL!	#NULL!	#NULL!	#NULL!	#NULL!	#NULL!	#NULL!	#NULL!	#NULL!	#NULL!	#NULL!	#NULL!	#NULL!	#NULL!	#NULL!	#NULL!	#NULL!	#NULL!	#NULL!	#NULL!	#NULL!	#NULL!	#NULL!	#NULL!	#NULL!	#NULL!	#NULL!	#NULL!	#NULL!	#NULL!	#NULL!	#NULL!	#NULL!	#NULL!	#NULL!	#NULL!	#NULL!	#NULL!	#NULL!
			#NULL!	#NULL!	#NULL!	#NULL!	#NULL!	#NULL!	#NULL!	#NULL!	#NULL!	#NULL!	#NULL!	#NULL!	#NULL!	#NULL!	#NULL!	#NULL!	#NULL!	#NULL!	#NULL!	#NULL!	#NULL!	#NULL!	#NULL!	#NULL!	#NULL!	#NULL!	#NULL!	#NULL!	#NULL!	#NULL!	#NULL!	#NULL!	#NULL!	#NULL!	#NULL!	#NULL!	#NULL!	#NULL!	#NULL!	#NULL!	#NULL!	#NULL!	#NULL!	#NULL!	#NULL!	#NULL!	#NULL!
			#NULL!	#NULL!	#NULL!	#NULL!	#NULL!	#NULL!	#NULL!	#NULL!	#NULL!	#NULL!	#NULL!	#NULL!	#NULL!	#NULL!	#NULL!	#NULL!	#NULL!	#NULL!	#NULL!	#NULL!	#NULL!	#NULL!	#NULL!	#NULL!	#NULL!	#NULL!	#NULL!	#NULL!	#NULL!	#NULL!	#NULL!	#NULL!	#NULL!	#NULL!	#NULL!	#NULL!	#NULL!	#NULL!	#NULL!	#NULL!	#NULL!	#NULL!	#NULL!	#NULL!	#NULL!	#NULL!	#NULL!
			#NULL!	#NULL!	#NULL!	#NULL!	#NULL!	#NULL!	#NULL!	#NULL!	#NULL!	#NULL!	#NULL!	#NULL!	#NULL!	#NULL!	#NULL!	#NULL!	#NULL!	#NULL!	#NULL!	#NULL!	#NULL!	#NULL!	#NULL!	#NULL!	#NULL!	#NULL!	#NULL!	#NULL!	#NULL!	#NULL!	#NULL!	#NULL!	#NULL!	#NULL!	#NULL!	#NULL!	#NULL!	#NULL!	#NULL!	#NULL!	#NULL!	#NULL!	#NULL!	#NULL!	#NULL!	#NULL!	#NULL!
			#NULL!	#NULL!	#NULL!	#NULL!	#NULL!	#NULL!	#NULL!	#NULL!	#NULL!	#NULL!	#NULL!	#NULL!	#NULL!	#NULL!	#NULL!	#NULL!	#NULL!	#NULL!	#NULL!	#NULL!	#NULL!	#NULL!	#NULL!	#NULL!	#NULL!	#NULL!	#NULL!	#NULL!	#NULL!	#NULL!	#NULL!	#NULL!	#NULL!	#NULL!	#NULL!	#NULL!	#NULL!	#NULL!	#NULL!	#NULL!	#NULL!	#NULL!	#NULL!	#NULL!	#NULL!	#NULL!	#NULL!
			#NULL!	#NULL!	#NULL!	#NULL!	#NULL!	#NULL!	#NULL!	#NULL!	#NULL!	#NULL!	#NULL!	#NULL!	#NULL!	#NULL!	#NULL!	#NULL!	#NULL!	#NULL!	#NULL!	#NULL!	#NULL!	#NULL!	#NULL!	#NULL!	#NULL!	#NULL!	#NULL!	#NULL!	#NULL!	#NULL!	#NULL!	#NULL!	#NULL!	#NULL!	#NULL!	#NULL!	#NULL!	#NULL!	#NULL!	#NULL!	#NULL!	#NULL!	#NULL!	#NULL!	#NULL!	#NULL!	#NULL!
			#NULL!	#NULL!	#NULL!	#NULL!	#NULL!	#NULL!	#NULL!	#NULL!	#NULL!	#NULL!	#NULL!	#NULL!	#NULL!	#NULL!	#NULL!	#NULL!	#NULL!	#NULL!	#NULL!	#NULL!	#NULL!	#NULL!	#NULL!	#NULL!	#NULL!	#NULL!	#NULL!	#NULL!	#NULL!	#NULL!	#NULL!	#NULL!	#NULL!	#NULL!	#NULL!	#NULL!	#NULL!	#NULL!	#NULL!	#NULL!	#NULL!	#NULL!	#NULL!	#NULL!	#NULL!	#NULL!	#NULL!
			#NULL!	#NULL!	#NULL!	#NULL!	#NULL!	#NULL!	#NULL!	#NULL!	#NULL!	#NULL!	#NULL!	#NULL!	#NULL!	#NULL!	#NULL!	#NULL!	#NULL!	#NULL!	#NULL!	#NULL!	#NULL!	#NULL!	#NULL!	#NULL!	#NULL!	#NULL!	#NULL!	#NULL!	#NULL!	#NULL!	#NULL!	#NULL!	#NULL!	#NULL!	#NULL!	#NULL!	#NULL!	#NULL!	#NULL!	#NULL!	#NULL!	#NULL!	#NULL!	#NULL!	#NULL!	#NULL!	#NULL!
			#NULL!	#NULL!	#NULL!	#NULL!	#NULL!	#NULL!	#NULL!	#NULL!	#NULL!	#NULL!	#NULL!	#NULL!	#NULL!	#NULL!	#NULL!	#NULL!	#NULL!	#NULL!	#NULL!	#NULL!	#NULL!	#NULL!	#NULL!	#NULL!	#NULL!	#NULL!	#NULL!	#NULL!	#NULL!	#NULL!	#NULL!	#NULL!	#NULL!	#NULL!	#NULL!	#NULL!	#NULL!	#NULL!	#NULL!	#NULL!	#NULL!	#NULL!	#NULL!	#NULL!	#NULL!	#NULL!	#NULL!
			#NULL!	#NULL!	#NULL!	#NULL!	#NULL!	#NULL!	#NULL!	#NULL!	#NULL!	#NULL!	#NULL!	#NULL!	#NULL!	#NULL!	#NULL!	#NULL!	#NULL!	#NULL!	#NULL!	#NULL!	#NULL!	#NULL!	#NULL!	#NULL!	#NULL!	#NULL!	#NULL!	#NULL!	#NULL!	#NULL!	#NULL!	#NULL!	#NULL!	#NULL!	#NULL!	#NULL!	#NULL!	#NULL!	#NULL!	#NULL!	#NULL!	#NULL!	#NULL!	#NULL!	#NULL!	#NULL!	#NULL!
			#NULL!	#NULL!	#NULL!	#NULL!	#NULL!	#NULL!	#NULL!	#NULL!	#NULL!	#NULL!	#NULL!	#NULL!	#NULL!	#NULL!	#NULL!	#NULL!	#NULL!	#NULL!	#NULL!	#NULL!	#NULL!	#NULL!	#NULL!	#NULL!	#NULL!	#NULL!	#NULL!	#NULL!	#NULL!	#NULL!	#NULL!	#NULL!	#NULL!	#NULL!	#NULL!	#NULL!	#NULL!	#NULL!	#NULL!	#NULL!	#NULL!	#NULL!	#NULL!	#NULL!	#NULL!	#NULL!	#NULL!
			#NULL!	#NULL!	#NULL!	#NULL!	#NULL!	#NULL!	#NULL!	#NULL!	#NULL!	#NULL!	#NULL!	#NULL!	#NULL!	#NULL!	#NULL!	#NULL!	#NULL!	#NULL!	#NULL!	#NULL!	#NULL!	#NULL!	#NULL!	#NULL!	#NULL!	#NULL!	#NULL!	#NULL!	#NULL!	#NULL!	#NULL!	#NULL!	#NULL!	#NULL!	#NULL!	#NULL!	#NULL!	#NULL!	#NULL!	#NULL!	#NULL!	#NULL!	#NULL!	#NULL!	#NULL!	#NULL!	#NULL!
			#NULL!	#NULL!	#NULL!	#NULL!	#NULL!	#NULL!	#NULL!	#NULL!	#NULL!	#NULL!	#NULL!	#NULL!	#NULL!	#NULL!	#NULL!	#NULL!	#NULL!	#NULL!	#NULL!	#NULL!	#NULL!	#NULL!	#NULL!	#NULL!	#NULL!	#NULL!	#NULL!	#NULL!	#NULL!	#NULL!	#NULL!	#NULL!	#NULL!	#NULL!	#NULL!	#NULL!	#NULL!	#NULL!	#NULL!	#NULL!	#NULL!	#NULL!	#NULL!	#NULL!	#NULL!	#NULL!	#NULL!
			#NULL!	#NULL!	#NULL!	#NULL!	#NULL!	#NULL!	#NULL!	#NULL!	#NULL!	#NULL!	#NULL!	#NULL!	#NULL!	#NULL!	#NULL!	#NULL!	#NULL!	#NULL!	#NULL!	#NULL!	#NULL!	#NULL!	#NULL!	#NULL!	#NULL!	#NULL!	#NULL!	#NULL!	#NULL!	#NULL!	#NULL!	#NULL!	#NULL!	#NULL!	#NULL!	#NULL!	#NULL!	#NULL!	#NULL!	#NULL!	#NULL!	#NULL!	#NULL!	#NULL!	#NULL!	#NULL!	#NULL!
			#NULL!	#NULL!	#NULL!	#NULL!	#NULL!	#NULL!	#NULL!	#NULL!	#NULL!	#NULL!	#NULL!	#NULL!	#NULL!	#NULL!	#NULL!	#NULL!	#NULL!	#NULL!	#NULL!	#NULL!	#NULL!	#NULL!	#NULL!	#NULL!	#NULL!	#NULL!	#NULL!	#NULL!	#NULL!	#NULL!	#NULL!	#NULL!	#NULL!	#NULL!	#NULL!	#NULL!	#NULL!	#NULL!	#NULL!	#NULL!	#NULL!	#NULL!	#NULL!	#NULL!	#NULL!	#NULL!	#NULL!
			#NULL!	#NULL!	#NULL!	#NULL!	#NULL!	#NULL!	#NULL!	#NULL!	#NULL!	#NULL!	#NULL!	#NULL!	#NULL!	#NULL!	#NULL!	#NULL!	#NULL!	#NULL!	#NULL!	#NULL!	#NULL!	#NULL!	#NULL!	#NULL!	#NULL!	#NULL!	#NULL!	#NULL!	#NULL!	#NULL!	#NULL!	#NULL!	#NULL!	#NULL!	#NULL!	#NULL!	#NULL!	#NULL!	#NULL!	#NULL!	#NULL!	#NULL!	#NULL!	#NULL!	#NULL!	#NULL!	#NULL!
			#NULL!	#NULL!	#NULL!	#NULL!	#NULL!	#NULL!	#NULL!	#NULL!	#NULL!	#NULL!	#NULL!	#NULL!	#NULL!	#NULL!	#NULL!	#NULL!	#NULL!	#NULL!	#NULL!	#NULL!	#NULL!	#NULL!	#NULL!	#NULL!	#NULL!	#NULL!	#NULL!	#NULL!	#NULL!	#NULL!	#NULL!	#NULL!	#NULL!	#NULL!	#NULL!	#NULL!	#NULL!	#NULL!	#NULL!	#NULL!	#NULL!	#NULL!	#NULL!	#NULL!	#NULL!	#NULL!	#NULL!
			#NULL!	#NULL!	#NULL!	#NULL!	#NULL!	#NULL!	#NULL!	#NULL!	#NULL!	#NULL!	#NULL!	#NULL!	#NULL!	#NULL!	#NULL!	#NULL!	#NULL!	#NULL!	#NULL!	#NULL!	#NULL!	#NULL!	#NULL!	#NULL!	#NULL!	#NULL!	#NULL!	#NULL!	#NULL!	#NULL!	#NULL!	#NULL!	#NULL!	#NULL!	#NULL!	#NULL!	#NULL!	#NULL!	#NULL!	#NULL!	#NULL!	#NULL!	#NULL!	#NULL!	#NULL!	#NULL!	#NULL!
			#NULL!	#NULL!	#NULL!	#NULL!	#NULL!	#NULL!	#NULL!	#NULL!	#NULL!	#NULL!	#NULL!	#NULL!	#NULL!	#NULL!	#NULL!	#NULL!	#NULL!	#NULL!	#NULL!	#NULL!	#NULL!	#NULL!	#NULL!	#NULL!	#NULL!	#NULL!	#NULL!	#NULL!	#NULL!	#NULL!	#NULL!	#NULL!	#NULL!	#NULL!	#NULL!	#NULL!	#NULL!	#NULL!	#NULL!	#NULL!	#NULL!	#NULL!	#NULL!	#NULL!	#NULL!	#NULL!	#NULL!
			#NULL!	#NULL!	#NULL!	#NULL!	#NULL!	#NULL!	#NULL!	#NULL!	#NULL!	#NULL!	#NULL!	#NULL!	#NULL!	#NULL!	#NULL!	#NULL!	#NULL!	#NULL!	#NULL!	#NULL!	#NULL!	#NULL!	#NULL!	#NULL!	#NULL!	#NULL!	#NULL!	#NULL!	#NULL!	#NULL!	#NULL!	#NULL!	#NULL!	#NULL!	#NULL!	#NULL!	#NULL!	#NULL!	#NULL!	#NULL!	#NULL!	#NULL!	#NULL!	#NULL!	#NULL!	#NULL!	#NULL!
			#NULL!	#NULL!	#NULL!	#NULL!	#NULL!	#NULL!	#NULL!	#NULL!	#NULL!	#NULL!	#NULL!	#NULL!	#NULL!	#NULL!	#NULL!	#NULL!	#NULL!	#NULL!	#NULL!	#NULL!	#NULL!	#NULL!	#NULL!	#NULL!	#NULL!	#NULL!	#NULL!	#NULL!	#NULL!	#NULL!	#NULL!	#NULL!	#NULL!	#NULL!	#NULL!	#NULL!	#NULL!	#NULL!	#NULL!	#NULL!	#NULL!	#NULL!	#NULL!	#NULL!	#NULL!	#NULL!	#NULL!
			#NULL!	#NULL!	#NULL!	#NULL!	#NULL!	#NULL!	#NULL!	#NULL!	#NULL!	#NULL!	#NULL!	#NULL!	#NULL!	#NULL!	#NULL!	#NULL!	#NULL!	#NULL!	#NULL!	#NULL!	#NULL!	#NULL!	#NULL!	#NULL!	#NULL!	#NULL!	#NULL!	#NULL!	#NULL!	#NULL!	#NULL!	#NULL!	#NULL!	#NULL!	#NULL!	#NULL!	#NULL!	#NULL!	#NULL!	#NULL!	#NULL!	#NULL!	#NULL!	#NULL!	#NULL!	#NULL!	#NULL!
			#NULL!	#NULL!	#NULL!	#NULL!	#NULL!	#NULL!	#NULL!	#NULL!	#NULL!	#NULL!	#NULL!	#NULL!	#NULL!	#NULL!	#NULL!	#NULL!	#NULL!	#NULL!	#NULL!	#NULL!	#NULL!	#NULL!	#NULL!	#NULL!	#NULL!	#NULL!	#NULL!	#NULL!	#NULL!	#NULL!	#NULL!	#NULL!	#NULL!	#NULL!	#NULL!	#NULL!	#NULL!	#NULL!	#NULL!	#NULL!	#NULL!	#NULL!	#NULL!	#NULL!	#NULL!	#NULL!	#NULL!
			#NULL!	#NULL!	#NULL!	#NULL!	#NULL!	#NULL!	#NULL!	#NULL!	#NULL!	#NULL!	#NULL!	#NULL!	#NULL!	#NULL!	#NULL!	#NULL!	#NULL!	#NULL!	#NULL!	#NULL!	#NULL!	#NULL!	#NULL!	#NULL!	#NULL!	#NULL!	#NULL!	#NULL!	#NULL!	#NULL!	#NULL!	#NULL!	#NULL!	#NULL!	#NULL!	#NULL!	#NULL!	#NULL!	#NULL!	#NULL!	#NULL!	#NULL!	#NULL!	#NULL!	#NULL!	#NULL!	#NULL!
			#NULL!	#NULL!	#NULL!	#NULL!	#NULL!	#NULL!	#NULL!	#NULL!	#NULL!	#NULL!	#NULL!	#NULL!	#NULL!	#NULL!	#NULL!	#NULL!	#NULL!	#NULL!	#NULL!	#NULL!	#NULL!	#NULL!	#NULL!	#NULL!	#NULL!	#NULL!	#NULL!	#NULL!	#NULL!	#NULL!	#NULL!	#NULL!	#NULL!	#NULL!	#NULL!	#NULL!	#NULL!	#NULL!	#NULL!	#NULL!	#NULL!	#NULL!	#NULL!	#NULL!	#NULL!	#NULL!	#NULL!
			#NULL!	#NULL!	#NULL!	#NULL!	#NULL!	#NULL!	#NULL!	#NULL!	#NULL!	#NULL!	#NULL!	#NULL!	#NULL!	#NULL!	#NULL!	#NULL!	#NULL!	#NULL!	#NULL!	#NULL!	#NULL!	#NULL!	#NULL!	#NULL!	#NULL!	#NULL!	#NULL!	#NULL!	#NULL!	#NULL!	#NULL!	#NULL!	#NULL!	#NULL!	#NULL!	#NULL!	#NULL!	#NULL!	#NULL!	#NULL!	#NULL!	#NULL!	#NULL!	#NULL!	#NULL!	#NULL!	#NULL!
			#NULL!	#NULL!	#NULL!	#NULL!	#NULL!	#NULL!	#NULL!	#NULL!	#NULL!	#NULL!	#NULL!	#NULL!	#NULL!	#NULL!	#NULL!	#NULL!	#NULL!	#NULL!	#NULL!	#NULL!	#NULL!	#NULL!	#NULL!	#NULL!	#NULL!	#NULL!	#NULL!	#NULL!	#NULL!	#NULL!	#NULL!	#NULL!	#NULL!	#NULL!	#NULL!	#NULL!	#NULL!	#NULL!	#NULL!	#NULL!	#NULL!	#NULL!	#NULL!	#NULL!	#NULL!	#NULL!	#NULL!
			#NULL!	#NULL!	#NULL!	#NULL!	#NULL!	#NULL!	#NULL!	#NULL!	#NULL!	#NULL!	#NULL!	#NULL!	#NULL!	#NULL!	#NULL!	#NULL!	#NULL!	#NULL!	#NULL!	#NULL!	#NULL!	#NULL!	#NULL!	#NULL!	#NULL!	#NULL!	#NULL!	#NULL!	#NULL!	#NULL!	#NULL!	#NULL!	#NULL!	#NULL!	#NULL!	#NULL!	#NULL!	#NULL!	#NULL!	#NULL!	#NULL!	#NULL!	#NULL!	#NULL!	#NULL!	#NULL!	#NULL!
			#NULL!	#NULL!	#NULL!	#NULL!	#NULL!	#NULL!	#NULL!	#NULL!	#NULL!	#NULL!	#NULL!	#NULL!	#NULL!	#NULL!	#NULL!	#NULL!	#NULL!	#NULL!	#NULL!	#NULL!	#NULL!	#NULL!	#NULL!	#NULL!	#NULL!	#NULL!	#NULL!	#NULL!	#NULL!	#NULL!	#NULL!	#NULL!	#NULL!	#NULL!	#NULL!	#NULL!	#NULL!	#NULL!	#NULL!	#NULL!	#NULL!	#NULL!	#NULL!	#NULL!	#NULL!	#NULL!	#NULL!
			#NULL!	#NULL!	#NULL!	#NULL!	#NULL!	#NULL!	#NULL!	#NULL!	#NULL!	#NULL!	#NULL!	#NULL!	#NULL!	#NULL!	#NULL!	#NULL!	#NULL!	#NULL!	#NULL!	#NULL!	#NULL!	#NULL!	#NULL!	#NULL!	#NULL!	#NULL!	#NULL!	#NULL!	#NULL!	#NULL!	#NULL!	#NULL!	#NULL!	#NULL!	#NULL!	#NULL!	#NULL!	#NULL!	#NULL!	#NULL!	#NULL!	#NULL!	#NULL!	#NULL!	#NULL!	#NULL!	#NULL!
			#NULL!	#NULL!	#NULL!	#NULL!	#NULL!	#NULL!	#NULL!	#NULL!	#NULL!	#NULL!	#NULL!	#NULL!	#NULL!	#NULL!	#NULL!	#NULL!	#NULL!	#NULL!	#NULL!	#NULL!	#NULL!	#NULL!	#NULL!	#NULL!	#NULL!	#NULL!	#NULL!	#NULL!	#NULL!	#NULL!	#NULL!	#NULL!	#NULL!	#NULL!	#NULL!	#NULL!	#NULL!	#NULL!	#NULL!	#NULL!	#NULL!	#NULL!	#NULL!	#NULL!	#NULL!	#NULL!	#NULL!
			#NULL!	#NULL!	#NULL!	#NULL!	#NULL!	#NULL!	#NULL!	#NULL!	#NULL!	#NULL!	#NULL!	#NULL!	#NULL!	#NULL!	#NULL!	#NULL!	#NULL!	#NULL!	#NULL!	#NULL!	#NULL!	#NULL!	#NULL!	#NULL!	#NULL!	#NULL!	#NULL!	#NULL!	#NULL!	#NULL!	#NULL!	#NULL!	#NULL!	#NULL!	#NULL!	#NULL!	#NULL!	#NULL!	#NULL!	#NULL!	#NULL!	#NULL!	#NULL!	#NULL!	#NULL!	#NULL!	#NULL!
			#NULL!	#NULL!	#NULL!	#NULL!	#NULL!	#NULL!	#NULL!	#NULL!	#NULL!	#NULL!	#NULL!	#NULL!	#NULL!	#NULL!	#NULL!	#NULL!	#NULL!	#NULL!	#NULL!	#NULL!	#NULL!	#NULL!	#NULL!	#NULL!	#NULL!	#NULL!	#NULL!	#NULL!	#NULL!	#NULL!	#NULL!	#NULL!	#NULL!	#NULL!	#NULL!	#NULL!	#NULL!	#NULL!	#NULL!	#NULL!	#NULL!	#NULL!	#NULL!	#NULL!	#NULL!	#NULL!	#NULL!
			#NULL!	#NULL!	#NULL!	#NULL!	#NULL!	#NULL!	#NULL!	#NULL!	#NULL!	#NULL!	#NULL!	#NULL!	#NULL!	#NULL!	#NULL!	#NULL!	#NULL!	#NULL!	#NULL!	#NULL!	#NULL!	#NULL!	#NULL!	#NULL!	#NULL!	#NULL!	#NULL!	#NULL!	#NULL!	#NULL!	#NULL!	#NULL!	#NULL!	#NULL!	#NULL!	#NULL!	#NULL!	#NULL!	#NULL!	#NULL!	#NULL!	#NULL!	#NULL!	#NULL!	#NULL!	#NULL!	#NULL!
			#NULL!	#NULL!	#NULL!	#NULL!	#NULL!	#NULL!	#NULL!	#NULL!	#NULL!	#NULL!	#NULL!	#NULL!	#NULL!	#NULL!	#NULL!	#NULL!	#NULL!	#NULL!	#NULL!	#NULL!	#NULL!	#NULL!	#NULL!	#NULL!	#NULL!	#NULL!	#NULL!	#NULL!	#NULL!	#NULL!	#NULL!	#NULL!	#NULL!	#NULL!	#NULL!	#NULL!	#NULL!	#NULL!	#NULL!	#NULL!	#NULL!	#NULL!	#NULL!	#NULL!	#NULL!	#NULL!	#NULL!
			#NULL!	#NULL!	#NULL!	#NULL!	#NULL!	#NULL!	#NULL!	#NULL!	#NULL!	#NULL!	#NULL!	#NULL!	#NULL!	#NULL!	#NULL!	#NULL!	#NULL!	#NULL!	#NULL!	#NULL!	#NULL!	#NULL!	#NULL!	#NULL!	#NULL!	#NULL!	#NULL!	#NULL!	#NULL!	#NULL!	#NULL!	#NULL!	#NULL!	#NULL!	#NULL!	#NULL!	#NULL!	#NULL!	#NULL!	#NULL!	#NULL!	#NULL!	#NULL!	#NULL!	#NULL!	#NULL!	#NULL!
			#NULL!	#NULL!	#NULL!	#NULL!	#NULL!	#NULL!	#NULL!	#NULL!	#NULL!	#NULL!	#NULL!	#NULL!	#NULL!	#NULL!	#NULL!	#NULL!	#NULL!	#NULL!	#NULL!	#NULL!	#NULL!	#NULL!	#NULL!	#NULL!	#NULL!	#NULL!	#NULL!	#NULL!	#NULL!	#NULL!	#NULL!	#NULL!	#NULL!	#NULL!	#NULL!	#NULL!	#NULL!	#NULL!	#NULL!	#NULL!	#NULL!	#NULL!	#NULL!	#NULL!	#NULL!	#NULL!	#NULL!
			#NULL!	#NULL!	#NULL!	#NULL!	#NULL!	#NULL!	#NULL!	#NULL!	#NULL!	#NULL!	#NULL!	#NULL!	#NULL!	#NULL!	#NULL!	#NULL!	#NULL!	#NULL!	#NULL!	#NULL!	#NULL!	#NULL!	#NULL!	#NULL!	#NULL!	#NULL!	#NULL!	#NULL!	#NULL!	#NULL!	#NULL!	#NULL!	#NULL!	#NULL!	#NULL!	#NULL!	#NULL!	#NULL!	#NULL!	#NULL!	#NULL!	#NULL!	#NULL!	#NULL!	#NULL!	#NULL!	#NULL!
			#NULL!	#NULL!	#NULL!	#NULL!	#NULL!	#NULL!	#NULL!	#NULL!	#NULL!	#NULL!	#NULL!	#NULL!	#NULL!	#NULL!	#NULL!	#NULL!	#NULL!	#NULL!	#NULL!	#NULL!	#NULL!	#NULL!	#NULL!	#NULL!	#NULL!	#NULL!	#NULL!	#NULL!	#NULL!	#NULL!	#NULL!	#NULL!	#NULL!	#NULL!	#NULL!	#NULL!	#NULL!	#NULL!	#NULL!	#NULL!	#NULL!	#NULL!	#NULL!	#NULL!	#NULL!	#NULL!	#NULL!
			#NULL!	#NULL!	#NULL!	#NULL!	#NULL!	#NULL!	#NULL!	#NULL!	#NULL!	#NULL!	#NULL!	#NULL!	#NULL!	#NULL!	#NULL!	#NULL!	#NULL!	#NULL!	#NULL!	#NULL!	#NULL!	#NULL!	#NULL!	#NULL!	#NULL!	#NULL!	#NULL!	#NULL!	#NULL!	#NULL!	#NULL!	#NULL!	#NULL!	#NULL!	#NULL!	#NULL!	#NULL!	#NULL!	#NULL!	#NULL!	#NULL!	#NULL!	#NULL!	#NULL!	#NULL!	#NULL!	#NULL!
			#NULL!	#NULL!	#NULL!	#NULL!	#NULL!	#NULL!	#NULL!	#NULL!	#NULL!	#NULL!	#NULL!	#NULL!	#NULL!	#NULL!	#NULL!	#NULL!	#NULL!	#NULL!	#NULL!	#NULL!	#NULL!	#NULL!	#NULL!	#NULL!	#NULL!	#NULL!	#NULL!	#NULL!	#NULL!	#NULL!	#NULL!	#NULL!	#NULL!	#NULL!	#NULL!	#NULL!	#NULL!	#NULL!	#NULL!	#NULL!	#NULL!	#NULL!	#NULL!	#NULL!	#NULL!	#NULL!	#NULL!
			#NULL!	#NULL!	#NULL!	#NULL!	#NULL!	#NULL!	#NULL!	#NULL!	#NULL!	#NULL!	#NULL!	#NULL!	#NULL!	#NULL!	#NULL!	#NULL!	#NULL!	#NULL!	#NULL!	#NULL!	#NULL!	#NULL!	#NULL!	#NULL!	#NULL!	#NULL!	#NULL!	#NULL!	#NULL!	#NULL!	#NULL!	#NULL!	#NULL!	#NULL!	#NULL!	#NULL!	#NULL!	#NULL!	#NULL!	#NULL!	#NULL!	#NULL!	#NULL!	#NULL!	#NULL!	#NULL!	#NULL!
			#NULL!	#NULL!	#NULL!	#NULL!	#NULL!	#NULL!	#NULL!	#NULL!	#NULL!	#NULL!	#NULL!	#NULL!	#NULL!	#NULL!	#NULL!	#NULL!	#NULL!	#NULL!	#NULL!	#NULL!	#NULL!	#NULL!	#NULL!	#NULL!	#NULL!	#NULL!	#NULL!	#NULL!	#NULL!	#NULL!	#NULL!	#NULL!	#NULL!	#NULL!	#NULL!	#NULL!	#NULL!	#NULL!	#NULL!	#NULL!	#NULL!	#NULL!	#NULL!	#NULL!	#NULL!	#NULL!	#NULL!
			#NULL!	#NULL!	#NULL!	#NULL!	#NULL!	#NULL!	#NULL!	#NULL!	#NULL!	#NULL!	#NULL!	#NULL!	#NULL!	#NULL!	#NULL!	#NULL!	#NULL!	#NULL!	#NULL!	#NULL!	#NULL!	#NULL!	#NULL!	#NULL!	#NULL!	#NULL!	#NULL!	#NULL!	#NULL!	#NULL!	#NULL!	#NULL!	#NULL!	#NULL!	#NULL!	#NULL!	#NULL!	#NULL!	#NULL!	#NULL!	#NULL!	#NULL!	#NULL!	#NULL!	#NULL!	#NULL!	#NULL!
			#NULL!	#NULL!	#NULL!	#NULL!	#NULL!	#NULL!	#NULL!	#NULL!	#NULL!	#NULL!	#NULL!	#NULL!	#NULL!	#NULL!	#NULL!	#NULL!	#NULL!	#NULL!	#NULL!	#NULL!	#NULL!	#NULL!	#NULL!	#NULL!	#NULL!	#NULL!	#NULL!	#NULL!	#NULL!	#NULL!	#NULL!	#NULL!	#NULL!	#NULL!	#NULL!	#NULL!	#NULL!	#NULL!	#NULL!	#NULL!	#NULL!	#NULL!	#NULL!	#NULL!	#NULL!	#NULL!	#NULL!
			#NULL!	#NULL!	#NULL!	#NULL!	#NULL!	#NULL!	#NULL!	#NULL!	#NULL!	#NULL!	#NULL!	#NULL!	#NULL!	#NULL!	#NULL!	#NULL!	#NULL!	#NULL!	#NULL!	#NULL!	#NULL!	#NULL!	#NULL!	#NULL!	#NULL!	#NULL!	#NULL!	#NULL!	#NULL!	#NULL!	#NULL!	#NULL!	#NULL!	#NULL!	#NULL!	#NULL!	#NULL!	#NULL!	#NULL!	#NULL!	#NULL!	#NULL!	#NULL!	#NULL!	#NULL!	#NULL!	#NULL!
			#NULL!	#NULL!	#NULL!	#NULL!	#NULL!	#NULL!	#NULL!	#NULL!	#NULL!	#NULL!	#NULL!	#NULL!	#NULL!	#NULL!	#NULL!	#NULL!	#NULL!	#NULL!	#NULL!	#NULL!	#NULL!	#NULL!	#NULL!	#NULL!	#NULL!	#NULL!	#NULL!	#NULL!	#NULL!	#NULL!	#NULL!	#NULL!	#NULL!	#NULL!	#NULL!	#NULL!	#NULL!	#NULL!	#NULL!	#NULL!	#NULL!	#NULL!	#NULL!	#NULL!	#NULL!	#NULL!	#NULL!
			#NULL!	#NULL!	#NULL!	#NULL!	#NULL!	#NULL!	#NULL!	#NULL!	#NULL!	#NULL!	#NULL!	#NULL!	#NULL!	#NULL!	#NULL!	#NULL!	#NULL!	#NULL!	#NULL!	#NULL!	#NULL!	#NULL!	#NULL!	#NULL!	#NULL!	#NULL!	#NULL!	#NULL!	#NULL!	#NULL!	#NULL!	#NULL!	#NULL!	#NULL!	#NULL!	#NULL!	#NULL!	#NULL!	#NULL!	#NULL!	#NULL!	#NULL!	#NULL!	#NULL!	#NULL!	#NULL!	#NULL!
			#NULL!	#NULL!	#NULL!	#NULL!	#NULL!	#NULL!	#NULL!	#NULL!	#NULL!	#NULL!	#NULL!	#NULL!	#NULL!	#NULL!	#NULL!	#NULL!	#NULL!	#NULL!	#NULL!	#NULL!	#NULL!	#NULL!	#NULL!	#NULL!	#NULL!	#NULL!	#NULL!	#NULL!	#NULL!	#NULL!	#NULL!	#NULL!	#NULL!	#NULL!	#NULL!	#NULL!	#NULL!	#NULL!	#NULL!	#NULL!	#NULL!	#NULL!	#NULL!	#NULL!	#NULL!	#NULL!	#NULL!
			#NULL!	#NULL!	#NULL!	#NULL!	#NULL!	#NULL!	#NULL!	#NULL!	#NULL!	#NULL!	#NULL!	#NULL!	#NULL!	#NULL!	#NULL!	#NULL!	#NULL!	#NULL!	#NULL!	#NULL!	#NULL!	#NULL!	#NULL!	#NULL!	#NULL!	#NULL!	#NULL!	#NULL!	#NULL!	#NULL!	#NULL!	#NULL!	#NULL!	#NULL!	#NULL!	#NULL!	#NULL!	#NULL!	#NULL!	#NULL!	#NULL!	#NULL!	#NULL!	#NULL!	#NULL!	#NULL!	#NULL!
			#NULL!	#NULL!	#NULL!	#NULL!	#NULL!	#NULL!	#NULL!	#NULL!	#NULL!	#NULL!	#NULL!	#NULL!	#NULL!	#NULL!	#NULL!	#NULL!	#NULL!	#NULL!	#NULL!	#NULL!	#NULL!	#NULL!	#NULL!	#NULL!	#NULL!	#NULL!	#NULL!	#NULL!	#NULL!	#NULL!	#NULL!	#NULL!	#NULL!	#NULL!	#NULL!	#NULL!	#NULL!	#NULL!	#NULL!	#NULL!	#NULL!	#NULL!	#NULL!	#NULL!	#NULL!	#NULL!	#NULL!
			#NULL!	#NULL!	#NULL!	#NULL!	#NULL!	#NULL!	#NULL!	#NULL!	#NULL!	#NULL!	#NULL!	#NULL!	#NULL!	#NULL!	#NULL!	#NULL!	#NULL!	#NULL!	#NULL!	#NULL!	#NULL!	#NULL!	#NULL!	#NULL!	#NULL!	#NULL!	#NULL!	#NULL!	#NULL!	#NULL!	#NULL!	#NULL!	#NULL!	#NULL!	#NULL!	#NULL!	#NULL!	#NULL!	#NULL!	#NULL!	#NULL!	#NULL!	#NULL!	#NULL!	#NULL!	#NULL!	#NULL!
			#NULL!	#NULL!	#NULL!	#NULL!	#NULL!	#NULL!	#NULL!	#NULL!	#NULL!	#NULL!	#NULL!	#NULL!	#NULL!	#NULL!	#NULL!	#NULL!	#NULL!	#NULL!	#NULL!	#NULL!	#NULL!	#NULL!	#NULL!	#NULL!	#NULL!	#NULL!	#NULL!	#NULL!	#NULL!	#NULL!	#NULL!	#NULL!	#NULL!	#NULL!	#NULL!	#NULL!	#NULL!	#NULL!	#NULL!	#NULL!	#NULL!	#NULL!	#NULL!	#NULL!	#NULL!	#NULL!	#NULL!
			#NULL!	#NULL!	#NULL!	#NULL!	#NULL!	#NULL!	#NULL!	#NULL!	#NULL!	#NULL!	#NULL!	#NULL!	#NULL!	#NULL!	#NULL!	#NULL!	#NULL!	#NULL!	#NULL!	#NULL!	#NULL!	#NULL!	#NULL!	#NULL!	#NULL!	#NULL!	#NULL!	#NULL!	#NULL!	#NULL!	#NULL!	#NULL!	#NULL!	#NULL!	#NULL!	#NULL!	#NULL!	#NULL!	#NULL!	#NULL!	#NULL!	#NULL!	#NULL!	#NULL!	#NULL!	#NULL!	#NULL!
			#NULL!	#NULL!	#NULL!	#NULL!	#NULL!	#NULL!	#NULL!	#NULL!	#NULL!	#NULL!	#NULL!	#NULL!	#NULL!	#NULL!	#NULL!	#NULL!	#NULL!	#NULL!	#NULL!	#NULL!	#NULL!	#NULL!	#NULL!	#NULL!	#NULL!	#NULL!	#NULL!	#NULL!	#NULL!	#NULL!	#NULL!	#NULL!	#NULL!	#NULL!	#NULL!	#NULL!	#NULL!	#NULL!	#NULL!	#NULL!	#NULL!	#NULL!	#NULL!	#NULL!	#NULL!	#NULL!	#NULL!
			#NULL!	#NULL!	#NULL!	#NULL!	#NULL!	#NULL!	#NULL!	#NULL!	#NULL!	#NULL!	#NULL!	#NULL!	#NULL!	#NULL!	#NULL!	#NULL!	#NULL!	#NULL!	#NULL!	#NULL!	#NULL!	#NULL!	#NULL!	#NULL!	#NULL!	#NULL!	#NULL!	#NULL!	#NULL!	#NULL!	#NULL!	#NULL!	#NULL!	#NULL!	#NULL!	#NULL!	#NULL!	#NULL!	#NULL!	#NULL!	#NULL!	#NULL!	#NULL!	#NULL!	#NULL!	#NULL!	#NULL!
			#NULL!	#NULL!	#NULL!	#NULL!	#NULL!	#NULL!	#NULL!	#NULL!	#NULL!	#NULL!	#NULL!	#NULL!	#NULL!	#NULL!	#NULL!	#NULL!	#NULL!	#NULL!	#NULL!	#NULL!	#NULL!	#NULL!	#NULL!	#NULL!	#NULL!	#NULL!	#NULL!	#NULL!	#NULL!	#NULL!	#NULL!	#NULL!	#NULL!	#NULL!	#NULL!	#NULL!	#NULL!	#NULL!	#NULL!	#NULL!	#NULL!	#NULL!	#NULL!	#NULL!	#NULL!	#NULL!	#NULL!
			#NULL!	#NULL!	#NULL!	#NULL!	#NULL!	#NULL!	#NULL!	#NULL!	#NULL!	#NULL!	#NULL!	#NULL!	#NULL!	#NULL!	#NULL!	#NULL!	#NULL!	#NULL!	#NULL!	#NULL!	#NULL!	#NULL!	#NULL!	#NULL!	#NULL!	#NULL!	#NULL!	#NULL!	#NULL!	#NULL!	#NULL!	#NULL!	#NULL!	#NULL!	#NULL!	#NULL!	#NULL!	#NULL!	#NULL!	#NULL!	#NULL!	#NULL!	#NULL!	#NULL!	#NULL!	#NULL!	#NULL!
			#NULL!	#NULL!	#NULL!	#NULL!	#NULL!	#NULL!	#NULL!	#NULL!	#NULL!	#NULL!	#NULL!	#NULL!	#NULL!	#NULL!	#NULL!	#NULL!	#NULL!	#NULL!	#NULL!	#NULL!	#NULL!	#NULL!	#NULL!	#NULL!	#NULL!	#NULL!	#NULL!	#NULL!	#NULL!	#NULL!	#NULL!	#NULL!	#NULL!	#NULL!	#NULL!	#NULL!	#NULL!	#NULL!	#NULL!	#NULL!	#NULL!	#NULL!	#NULL!	#NULL!	#NULL!	#NULL!	#NULL!
			#NULL!	#NULL!	#NULL!	#NULL!	#NULL!	#NULL!	#NULL!	#NULL!	#NULL!	#NULL!	#NULL!	#NULL!	#NULL!	#NULL!	#NULL!	#NULL!	#NULL!	#NULL!	#NULL!	#NULL!	#NULL!	#NULL!	#NULL!	#NULL!	#NULL!	#NULL!	#NULL!	#NULL!	#NULL!	#NULL!	#NULL!	#NULL!	#NULL!	#NULL!	#NULL!	#NULL!	#NULL!	#NULL!	#NULL!	#NULL!	#NULL!	#NULL!	#NULL!	#NULL!	#NULL!	#NULL!	#NULL!
			#NULL!	#NULL!	#NULL!	#NULL!	#NULL!	#NULL!	#NULL!	#NULL!	#NULL!	#NULL!	#NULL!	#NULL!	#NULL!	#NULL!	#NULL!	#NULL!	#NULL!	#NULL!	#NULL!	#NULL!	#NULL!	#NULL!	#NULL!	#NULL!	#NULL!	#NULL!	#NULL!	#NULL!	#NULL!	#NULL!	#NULL!	#NULL!	#NULL!	#NULL!	#NULL!	#NULL!	#NULL!	#NULL!	#NULL!	#NULL!	#NULL!	#NULL!	#NULL!	#NULL!	#NULL!	#NULL!	#NULL!
			#NULL!	#NULL!	#NULL!	#NULL!	#NULL!	#NULL!	#NULL!	#NULL!	#NULL!	#NULL!	#NULL!	#NULL!	#NULL!	#NULL!	#NULL!	#NULL!	#NULL!	#NULL!	#NULL!	#NULL!	#NULL!	#NULL!	#NULL!	#NULL!	#NULL!	#NULL!	#NULL!	#NULL!	#NULL!	#NULL!	#NULL!	#NULL!	#NULL!	#NULL!	#NULL!	#NULL!	#NULL!	#NULL!	#NULL!	#NULL!	#NULL!	#NULL!	#NULL!	#NULL!	#NULL!	#NULL!	#NULL!
			#NULL!	#NULL!	#NULL!	#NULL!	#NULL!	#NULL!	#NULL!	#NULL!	#NULL!	#NULL!	#NULL!	#NULL!	#NULL!	#NULL!	#NULL!	#NULL!	#NULL!	#NULL!	#NULL!	#NULL!	#NULL!	#NULL!	#NULL!	#NULL!	#NULL!	#NULL!	#NULL!	#NULL!	#NULL!	#NULL!	#NULL!	#NULL!	#NULL!	#NULL!	#NULL!	#NULL!	#NULL!	#NULL!	#NULL!	#NULL!	#NULL!	#NULL!	#NULL!	#NULL!	#NULL!	#NULL!	#NULL!
			#NULL!	#NULL!	#NULL!	#NULL!	#NULL!	#NULL!	#NULL!	#NULL!	#NULL!	#NULL!	#NULL!	#NULL!	#NULL!	#NULL!	#NULL!	#NULL!	#NULL!	#NULL!	#NULL!	#NULL!	#NULL!	#NULL!	#NULL!	#NULL!	#NULL!	#NULL!	#NULL!	#NULL!	#NULL!	#NULL!	#NULL!	#NULL!	#NULL!	#NULL!	#NULL!	#NULL!	#NULL!	#NULL!	#NULL!	#NULL!	#NULL!	#NULL!	#NULL!	#NULL!	#NULL!	#NULL!	#NULL!
			#NULL!	#NULL!	#NULL!	#NULL!	#NULL!	#NULL!	#NULL!	#NULL!	#NULL!	#NULL!	#NULL!	#NULL!	#NULL!	#NULL!	#NULL!	#NULL!	#NULL!	#NULL!	#NULL!	#NULL!	#NULL!	#NULL!	#NULL!	#NULL!	#NULL!	#NULL!	#NULL!	#NULL!	#NULL!	#NULL!	#NULL!	#NULL!	#NULL!	#NULL!	#NULL!	#NULL!	#NULL!	#NULL!	#NULL!	#NULL!	#NULL!	#NULL!	#NULL!	#NULL!	#NULL!	#NULL!	#NULL!
			#NULL!	#NULL!	#NULL!	#NULL!	#NULL!	#NULL!	#NULL!	#NULL!	#NULL!	#NULL!	#NULL!	#NULL!	#NULL!	#NULL!	#NULL!	#NULL!	#NULL!	#NULL!	#NULL!	#NULL!	#NULL!	#NULL!	#NULL!	#NULL!	#NULL!	#NULL!	#NULL!	#NULL!	#NULL!	#NULL!	#NULL!	#NULL!	#NULL!	#NULL!	#NULL!	#NULL!	#NULL!	#NULL!	#NULL!	#NULL!	#NULL!	#NULL!	#NULL!	#NULL!	#NULL!	#NULL!	#NULL!
			#NULL!	#NULL!	#NULL!	#NULL!	#NULL!	#NULL!	#NULL!	#NULL!	#NULL!	#NULL!	#NULL!	#NULL!	#NULL!	#NULL!	#NULL!	#NULL!	#NULL!	#NULL!	#NULL!	#NULL!	#NULL!	#NULL!	#NULL!	#NULL!	#NULL!	#NULL!	#NULL!	#NULL!	#NULL!	#NULL!	#NULL!	#NULL!	#NULL!	#NULL!	#NULL!	#NULL!	#NULL!	#NULL!	#NULL!	#NULL!	#NULL!	#NULL!	#NULL!	#NULL!	#NULL!	#NULL!	#NULL!
			#NULL!	#NULL!	#NULL!	#NULL!	#NULL!	#NULL!	#NULL!	#NULL!	#NULL!	#NULL!	#NULL!	#NULL!	#NULL!	#NULL!	#NULL!	#NULL!	#NULL!	#NULL!	#NULL!	#NULL!	#NULL!	#NULL!	#NULL!	#NULL!	#NULL!	#NULL!	#NULL!	#NULL!	#NULL!	#NULL!	#NULL!	#NULL!	#NULL!	#NULL!	#NULL!	#NULL!	#NULL!	#NULL!	#NULL!	#NULL!	#NULL!	#NULL!	#NULL!	#NULL!	#NULL!	#NULL!	#NULL!
			#NULL!	#NULL!	#NULL!	#NULL!	#NULL!	#NULL!	#NULL!	#NULL!	#NULL!	#NULL!	#NULL!	#NULL!	#NULL!	#NULL!	#NULL!	#NULL!	#NULL!	#NULL!	#NULL!	#NULL!	#NULL!	#NULL!	#NULL!	#NULL!	#NULL!	#NULL!	#NULL!	#NULL!	#NULL!	#NULL!	#NULL!	#NULL!	#NULL!	#NULL!	#NULL!	#NULL!	#NULL!	#NULL!	#NULL!	#NULL!	#NULL!	#NULL!	#NULL!	#NULL!	#NULL!	#NULL!	#NULL!
			#NULL!	#NULL!	#NULL!	#NULL!	#NULL!	#NULL!	#NULL!	#NULL!	#NULL!	#NULL!	#NULL!	#NULL!	#NULL!	#NULL!	#NULL!	#NULL!	#NULL!	#NULL!	#NULL!	#NULL!	#NULL!	#NULL!	#NULL!	#NULL!	#NULL!	#NULL!	#NULL!	#NULL!	#NULL!	#NULL!	#NULL!	#NULL!	#NULL!	#NULL!	#NULL!	#NULL!	#NULL!	#NULL!	#NULL!	#NULL!	#NULL!	#NULL!	#NULL!	#NULL!	#NULL!	#NULL!	#NULL!
			#NULL!	#NULL!	#NULL!	#NULL!	#NULL!	#NULL!	#NULL!	#NULL!	#NULL!	#NULL!	#NULL!	#NULL!	#NULL!	#NULL!	#NULL!	#NULL!	#NULL!	#NULL!	#NULL!	#NULL!	#NULL!	#NULL!	#NULL!	#NULL!	#NULL!	#NULL!	#NULL!	#NULL!	#NULL!	#NULL!	#NULL!	#NULL!	#NULL!	#NULL!	#NULL!	#NULL!	#NULL!	#NULL!	#NULL!	#NULL!	#NULL!	#NULL!	#NULL!	#NULL!	#NULL!	#NULL!	#NULL!
			#NULL!	#NULL!	#NULL!	#NULL!	#NULL!	#NULL!	#NULL!	#NULL!	#NULL!	#NULL!	#NULL!	#NULL!	#NULL!	#NULL!	#NULL!	#NULL!	#NULL!	#NULL!	#NULL!	#NULL!	#NULL!	#NULL!	#NULL!	#NULL!	#NULL!	#NULL!	#NULL!	#NULL!	#NULL!	#NULL!	#NULL!	#NULL!	#NULL!	#NULL!	#NULL!	#NULL!	#NULL!	#NULL!	#NULL!	#NULL!	#NULL!	#NULL!	#NULL!	#NULL!	#NULL!	#NULL!	#NULL!
			#NULL!	#NULL!	#NULL!	#NULL!	#NULL!	#NULL!	#NULL!	#NULL!	#NULL!	#NULL!	#NULL!	#NULL!	#NULL!	#NULL!	#NULL!	#NULL!	#NULL!	#NULL!	#NULL!	#NULL!	#NULL!	#NULL!	#NULL!	#NULL!	#NULL!	#NULL!	#NULL!	#NULL!	#NULL!	#NULL!	#NULL!	#NULL!	#NULL!	#NULL!	#NULL!	#NULL!	#NULL!	#NULL!	#NULL!	#NULL!	#NULL!	#NULL!	#NULL!	#NULL!	#NULL!	#NULL!	#NULL!
			#NULL!	#NULL!	#NULL!	#NULL!	#NULL!	#NULL!	#NULL!	#NULL!	#NULL!	#NULL!	#NULL!	#NULL!	#NULL!	#NULL!	#NULL!	#NULL!	#NULL!	#NULL!	#NULL!	#NULL!	#NULL!	#NULL!	#NULL!	#NULL!	#NULL!	#NULL!	#NULL!	#NULL!	#NULL!	#NULL!	#NULL!	#NULL!	#NULL!	#NULL!	#NULL!	#NULL!	#NULL!	#NULL!	#NULL!	#NULL!	#NULL!	#NULL!	#NULL!	#NULL!	#NULL!	#NULL!	#NULL!
			#NULL!	#NULL!	#NULL!	#NULL!	#NULL!	#NULL!	#NULL!	#NULL!	#NULL!	#NULL!	#NULL!	#NULL!	#NULL!	#NULL!	#NULL!	#NULL!	#NULL!	#NULL!	#NULL!	#NULL!	#NULL!	#NULL!	#NULL!	#NULL!	#NULL!	#NULL!	#NULL!	#NULL!	#NULL!	#NULL!	#NULL!	#NULL!	#NULL!	#NULL!	#NULL!	#NULL!	#NULL!	#NULL!	#NULL!	#NULL!	#NULL!	#NULL!	#NULL!	#NULL!	#NULL!	#NULL!	#NULL!
			#NULL!	#NULL!	#NULL!	#NULL!	#NULL!	#NULL!	#NULL!	#NULL!	#NULL!	#NULL!	#NULL!	#NULL!	#NULL!	#NULL!	#NULL!	#NULL!	#NULL!	#NULL!	#NULL!	#NULL!	#NULL!	#NULL!	#NULL!	#NULL!	#NULL!	#NULL!	#NULL!	#NULL!	#NULL!	#NULL!	#NULL!	#NULL!	#NULL!	#NULL!	#NULL!	#NULL!	#NULL!	#NULL!	#NULL!	#NULL!	#NULL!	#NULL!	#NULL!	#NULL!	#NULL!	#NULL!	#NULL!
			#NULL!	#NULL!	#NULL!	#NULL!	#NULL!	#NULL!	#NULL!	#NULL!	#NULL!	#NULL!	#NULL!	#NULL!	#NULL!	#NULL!	#NULL!	#NULL!	#NULL!	#NULL!	#NULL!	#NULL!	#NULL!	#NULL!	#NULL!	#NULL!	#NULL!	#NULL!	#NULL!	#NULL!	#NULL!	#NULL!	#NULL!	#NULL!	#NULL!	#NULL!	#NULL!	#NULL!	#NULL!	#NULL!	#NULL!	#NULL!	#NULL!	#NULL!	#NULL!	#NULL!	#NULL!	#NULL!	#NULL!
			#NULL!	#NULL!	#NULL!	#NULL!	#NULL!	#NULL!	#NULL!	#NULL!	#NULL!	#NULL!	#NULL!	#NULL!	#NULL!	#NULL!	#NULL!	#NULL!	#NULL!	#NULL!	#NULL!	#NULL!	#NULL!	#NULL!	#NULL!	#NULL!	#NULL!	#NULL!	#NULL!	#NULL!	#NULL!	#NULL!	#NULL!	#NULL!	#NULL!	#NULL!	#NULL!	#NULL!	#NULL!	#NULL!	#NULL!	#NULL!	#NULL!	#NULL!	#NULL!	#NULL!	#NULL!	#NULL!	#NULL!
			#NULL!	#NULL!	#NULL!	#NULL!	#NULL!	#NULL!	#NULL!	#NULL!	#NULL!	#NULL!	#NULL!	#NULL!	#NULL!	#NULL!	#NULL!	#NULL!	#NULL!	#NULL!	#NULL!	#NULL!	#NULL!	#NULL!	#NULL!	#NULL!	#NULL!	#NULL!	#NULL!	#NULL!	#NULL!	#NULL!	#NULL!	#NULL!	#NULL!	#NULL!	#NULL!	#NULL!	#NULL!	#NULL!	#NULL!	#NULL!	#NULL!	#NULL!	#NULL!	#NULL!	#NULL!	#NULL!	#NULL!
			#NULL!	#NULL!	#NULL!	#NULL!	#NULL!	#NULL!	#NULL!	#NULL!	#NULL!	#NULL!	#NULL!	#NULL!	#NULL!	#NULL!	#NULL!	#NULL!	#NULL!	#NULL!	#NULL!	#NULL!	#NULL!	#NULL!	#NULL!	#NULL!	#NULL!	#NULL!	#NULL!	#NULL!	#NULL!	#NULL!	#NULL!	#NULL!	#NULL!	#NULL!	#NULL!	#NULL!	#NULL!	#NULL!	#NULL!	#NULL!	#NULL!	#NULL!	#NULL!	#NULL!	#NULL!	#NULL!	#NULL!
			#NULL!	#NULL!	#NULL!	#NULL!	#NULL!	#NULL!	#NULL!	#NULL!	#NULL!	#NULL!	#NULL!	#NULL!	#NULL!	#NULL!	#NULL!	#NULL!	#NULL!	#NULL!	#NULL!	#NULL!	#NULL!	#NULL!	#NULL!	#NULL!	#NULL!	#NULL!	#NULL!	#NULL!	#NULL!	#NULL!	#NULL!	#NULL!	#NULL!	#NULL!	#NULL!	#NULL!	#NULL!	#NULL!	#NULL!	#NULL!	#NULL!	#NULL!	#NULL!	#NULL!	#NULL!	#NULL!	#NULL!
			#NULL!	#NULL!	#NULL!	#NULL!	#NULL!	#NULL!	#NULL!	#NULL!	#NULL!	#NULL!	#NULL!	#NULL!	#NULL!	#NULL!	#NULL!	#NULL!	#NULL!	#NULL!	#NULL!	#NULL!	#NULL!	#NULL!	#NULL!	#NULL!	#NULL!	#NULL!	#NULL!	#NULL!	#NULL!	#NULL!	#NULL!	#NULL!	#NULL!	#NULL!	#NULL!	#NULL!	#NULL!	#NULL!	#NULL!	#NULL!	#NULL!	#NULL!	#NULL!	#NULL!	#NULL!	#NULL!	#NULL!
			#NULL!	#NULL!	#NULL!	#NULL!	#NULL!	#NULL!	#NULL!	#NULL!	#NULL!	#NULL!	#NULL!	#NULL!	#NULL!	#NULL!	#NULL!	#NULL!	#NULL!	#NULL!	#NULL!	#NULL!	#NULL!	#NULL!	#NULL!	#NULL!	#NULL!	#NULL!	#NULL!	#NULL!	#NULL!	#NULL!	#NULL!	#NULL!	#NULL!	#NULL!	#NULL!	#NULL!	#NULL!	#NULL!	#NULL!	#NULL!	#NULL!	#NULL!	#NULL!	#NULL!	#NULL!	#NULL!	#NULL!
			#NULL!	#NULL!	#NULL!	#NULL!	#NULL!	#NULL!	#NULL!	#NULL!	#NULL!	#NULL!	#NULL!	#NULL!	#NULL!	#NULL!	#NULL!	#NULL!	#NULL!	#NULL!	#NULL!	#NULL!	#NULL!	#NULL!	#NULL!	#NULL!	#NULL!	#NULL!	#NULL!	#NULL!	#NULL!	#NULL!	#NULL!	#NULL!	#NULL!	#NULL!	#NULL!	#NULL!	#NULL!	#NULL!	#NULL!	#NULL!	#NULL!	#NULL!	#NULL!	#NULL!	#NULL!	#NULL!	#NULL!
			#NULL!	#NULL!	#NULL!	#NULL!	#NULL!	#NULL!	#NULL!	#NULL!	#NULL!	#NULL!	#NULL!	#NULL!	#NULL!	#NULL!	#NULL!	#NULL!	#NULL!	#NULL!	#NULL!	#NULL!	#NULL!	#NULL!	#NULL!	#NULL!	#NULL!	#NULL!	#NULL!	#NULL!	#NULL!	#NULL!	#NULL!	#NULL!	#NULL!	#NULL!	#NULL!	#NULL!	#NULL!	#NULL!	#NULL!	#NULL!	#NULL!	#NULL!	#NULL!	#NULL!	#NULL!	#NULL!	#NULL!
			#NULL!	#NULL!	#NULL!	#NULL!	#NULL!	#NULL!	#NULL!	#NULL!	#NULL!	#NULL!	#NULL!	#NULL!	#NULL!	#NULL!	#NULL!	#NULL!	#NULL!	#NULL!	#NULL!	#NULL!	#NULL!	#NULL!	#NULL!	#NULL!	#NULL!	#NULL!	#NULL!	#NULL!	#NULL!	#NULL!	#NULL!	#NULL!	#NULL!	#NULL!	#NULL!	#NULL!	#NULL!	#NULL!	#NULL!	#NULL!	#NULL!	#NULL!	#NULL!	#NULL!	#NULL!	#NULL!	#NULL!
			#NULL!	#NULL!	#NULL!	#NULL!	#NULL!	#NULL!	#NULL!	#NULL!	#NULL!	#NULL!	#NULL!	#NULL!	#NULL!	#NULL!	#NULL!	#NULL!	#NULL!	#NULL!	#NULL!	#NULL!	#NULL!	#NULL!	#NULL!	#NULL!	#NULL!	#NULL!	#NULL!	#NULL!	#NULL!	#NULL!	#NULL!	#NULL!	#NULL!	#NULL!	#NULL!	#NULL!	#NULL!	#NULL!	#NULL!	#NULL!	#NULL!	#NULL!	#NULL!	#NULL!	#NULL!	#NULL!	#NULL!
			#NULL!	#NULL!	#NULL!	#NULL!	#NULL!	#NULL!	#NULL!	#NULL!	#NULL!	#NULL!	#NULL!	#NULL!	#NULL!	#NULL!	#NULL!	#NULL!	#NULL!	#NULL!	#NULL!	#NULL!	#NULL!	#NULL!	#NULL!	#NULL!	#NULL!	#NULL!	#NULL!	#NULL!	#NULL!	#NULL!	#NULL!	#NULL!	#NULL!	#NULL!	#NULL!	#NULL!	#NULL!	#NULL!	#NULL!	#NULL!	#NULL!	#NULL!	#NULL!	#NULL!	#NULL!	#NULL!	#NULL!
			#NULL!	#NULL!	#NULL!	#NULL!	#NULL!	#NULL!	#NULL!	#NULL!	#NULL!	#NULL!	#NULL!	#NULL!	#NULL!	#NULL!	#NULL!	#NULL!	#NULL!	#NULL!	#NULL!	#NULL!	#NULL!	#NULL!	#NULL!	#NULL!	#NULL!	#NULL!	#NULL!	#NULL!	#NULL!	#NULL!	#NULL!	#NULL!	#NULL!	#NULL!	#NULL!	#NULL!	#NULL!	#NULL!	#NULL!	#NULL!	#NULL!	#NULL!	#NULL!	#NULL!	#NULL!	#NULL!	#NULL!
			#NULL!	#NULL!	#NULL!	#NULL!	#NULL!	#NULL!	#NULL!	#NULL!	#NULL!	#NULL!	#NULL!	#NULL!	#NULL!	#NULL!	#NULL!	#NULL!	#NULL!	#NULL!	#NULL!	#NULL!	#NULL!	#NULL!	#NULL!	#NULL!	#NULL!	#NULL!	#NULL!	#NULL!	#NULL!	#NULL!	#NULL!	#NULL!	#NULL!	#NULL!	#NULL!	#NULL!	#NULL!	#NULL!	#NULL!	#NULL!	#NULL!	#NULL!	#NULL!	#NULL!	#NULL!	#NULL!	#NULL!
			#NULL!	#NULL!	#NULL!	#NULL!	#NULL!	#NULL!	#NULL!	#NULL!	#NULL!	#NULL!	#NULL!	#NULL!	#NULL!	#NULL!	#NULL!	#NULL!	#NULL!	#NULL!	#NULL!	#NULL!	#NULL!	#NULL!	#NULL!	#NULL!	#NULL!	#NULL!	#NULL!	#NULL!	#NULL!	#NULL!	#NULL!	#NULL!	#NULL!	#NULL!	#NULL!	#NULL!	#NULL!	#NULL!	#NULL!	#NULL!	#NULL!	#NULL!	#NULL!	#NULL!	#NULL!	#NULL!	#NULL!
			#NULL!	#NULL!	#NULL!	#NULL!	#NULL!	#NULL!	#NULL!	#NULL!	#NULL!	#NULL!	#NULL!	#NULL!	#NULL!	#NULL!	#NULL!	#NULL!	#NULL!	#NULL!	#NULL!	#NULL!	#NULL!	#NULL!	#NULL!	#NULL!	#NULL!	#NULL!	#NULL!	#NULL!	#NULL!	#NULL!	#NULL!	#NULL!	#NULL!	#NULL!	#NULL!	#NULL!	#NULL!	#NULL!	#NULL!	#NULL!	#NULL!	#NULL!	#NULL!	#NULL!	#NULL!	#NULL!	#NULL!
			#NULL!	#NULL!	#NULL!	#NULL!	#NULL!	#NULL!	#NULL!	#NULL!	#NULL!	#NULL!	#NULL!	#NULL!	#NULL!	#NULL!	#NULL!	#NULL!	#NULL!	#NULL!	#NULL!	#NULL!	#NULL!	#NULL!	#NULL!	#NULL!	#NULL!	#NULL!	#NULL!	#NULL!	#NULL!	#NULL!	#NULL!	#NULL!	#NULL!	#NULL!	#NULL!	#NULL!	#NULL!	#NULL!	#NULL!	#NULL!	#NULL!	#NULL!	#NULL!	#NULL!	#NULL!	#NULL!	#NULL!
			#NULL!	#NULL!	#NULL!	#NULL!	#NULL!	#NULL!	#NULL!	#NULL!	#NULL!	#NULL!	#NULL!	#NULL!	#NULL!	#NULL!	#NULL!	#NULL!	#NULL!	#NULL!	#NULL!	#NULL!	#NULL!	#NULL!	#NULL!	#NULL!	#NULL!	#NULL!	#NULL!	#NULL!	#NULL!	#NULL!	#NULL!	#NULL!	#NULL!	#NULL!	#NULL!	#NULL!	#NULL!	#NULL!	#NULL!	#NULL!	#NULL!	#NULL!	#NULL!	#NULL!	#NULL!	#NULL!	#NULL!
			#NULL!	#NULL!	#NULL!	#NULL!	#NULL!	#NULL!	#NULL!	#NULL!	#NULL!	#NULL!	#NULL!	#NULL!	#NULL!	#NULL!	#NULL!	#NULL!	#NULL!	#NULL!	#NULL!	#NULL!	#NULL!	#NULL!	#NULL!	#NULL!	#NULL!	#NULL!	#NULL!	#NULL!	#NULL!	#NULL!	#NULL!	#NULL!	#NULL!	#NULL!	#NULL!	#NULL!	#NULL!	#NULL!	#NULL!	#NULL!	#NULL!	#NULL!	#NULL!	#NULL!	#NULL!	#NULL!	#NULL!
			#NULL!	#NULL!	#NULL!	#NULL!	#NULL!	#NULL!	#NULL!	#NULL!	#NULL!	#NULL!	#NULL!	#NULL!	#NULL!	#NULL!	#NULL!	#NULL!	#NULL!	#NULL!	#NULL!	#NULL!	#NULL!	#NULL!	#NULL!	#NULL!	#NULL!	#NULL!	#NULL!	#NULL!	#NULL!	#NULL!	#NULL!	#NULL!	#NULL!	#NULL!	#NULL!	#NULL!	#NULL!	#NULL!	#NULL!	#NULL!	#NULL!	#NULL!	#NULL!	#NULL!	#NULL!	#NULL!	#NULL!
			#NULL!	#NULL!	#NULL!	#NULL!	#NULL!	#NULL!	#NULL!	#NULL!	#NULL!	#NULL!	#NULL!	#NULL!	#NULL!	#NULL!	#NULL!	#NULL!	#NULL!	#NULL!	#NULL!	#NULL!	#NULL!	#NULL!	#NULL!	#NULL!	#NULL!	#NULL!	#NULL!	#NULL!	#NULL!	#NULL!	#NULL!	#NULL!	#NULL!	#NULL!	#NULL!	#NULL!	#NULL!	#NULL!	#NULL!	#NULL!	#NULL!	#NULL!	#NULL!	#NULL!	#NULL!	#NULL!	#NULL!
			#NULL!	#NULL!	#NULL!	#NULL!	#NULL!	#NULL!	#NULL!	#NULL!	#NULL!	#NULL!	#NULL!	#NULL!	#NULL!	#NULL!	#NULL!	#NULL!	#NULL!	#NULL!	#NULL!	#NULL!	#NULL!	#NULL!	#NULL!	#NULL!	#NULL!	#NULL!	#NULL!	#NULL!	#NULL!	#NULL!	#NULL!	#NULL!	#NULL!	#NULL!	#NULL!	#NULL!	#NULL!	#NULL!	#NULL!	#NULL!	#NULL!	#NULL!	#NULL!	#NULL!	#NULL!	#NULL!	#NULL!
			#NULL!	#NULL!	#NULL!	#NULL!	#NULL!	#NULL!	#NULL!	#NULL!	#NULL!	#NULL!	#NULL!	#NULL!	#NULL!	#NULL!	#NULL!	#NULL!	#NULL!	#NULL!	#NULL!	#NULL!	#NULL!	#NULL!	#NULL!	#NULL!	#NULL!	#NULL!	#NULL!	#NULL!	#NULL!	#NULL!	#NULL!	#NULL!	#NULL!	#NULL!	#NULL!	#NULL!	#NULL!	#NULL!	#NULL!	#NULL!	#NULL!	#NULL!	#NULL!	#NULL!	#NULL!	#NULL!	#NULL!
			#NULL!	#NULL!	#NULL!	#NULL!	#NULL!	#NULL!	#NULL!	#NULL!	#NULL!	#NULL!	#NULL!	#NULL!	#NULL!	#NULL!	#NULL!	#NULL!	#NULL!	#NULL!	#NULL!	#NULL!	#NULL!	#NULL!	#NULL!	#NULL!	#NULL!	#NULL!	#NULL!	#NULL!	#NULL!	#NULL!	#NULL!	#NULL!	#NULL!	#NULL!	#NULL!	#NULL!	#NULL!	#NULL!	#NULL!	#NULL!	#NULL!	#NULL!	#NULL!	#NULL!	#NULL!	#NULL!	#NULL!
			#NULL!	#NULL!	#NULL!	#NULL!	#NULL!	#NULL!	#NULL!	#NULL!	#NULL!	#NULL!	#NULL!	#NULL!	#NULL!	#NULL!	#NULL!	#NULL!	#NULL!	#NULL!	#NULL!	#NULL!	#NULL!	#NULL!	#NULL!	#NULL!	#NULL!	#NULL!	#NULL!	#NULL!	#NULL!	#NULL!	#NULL!	#NULL!	#NULL!	#NULL!	#NULL!	#NULL!	#NULL!	#NULL!	#NULL!	#NULL!	#NULL!	#NULL!	#NULL!	#NULL!	#NULL!	#NULL!	#NULL!
			#NULL!	#NULL!	#NULL!	#NULL!	#NULL!	#NULL!	#NULL!	#NULL!	#NULL!	#NULL!	#NULL!	#NULL!	#NULL!	#NULL!	#NULL!	#NULL!	#NULL!	#NULL!	#NULL!	#NULL!	#NULL!	#NULL!	#NULL!	#NULL!	#NULL!	#NULL!	#NULL!	#NULL!	#NULL!	#NULL!	#NULL!	#NULL!	#NULL!	#NULL!	#NULL!	#NULL!	#NULL!	#NULL!	#NULL!	#NULL!	#NULL!	#NULL!	#NULL!	#NULL!	#NULL!	#NULL!	#NULL!
			#NULL!	#NULL!	#NULL!	#NULL!	#NULL!	#NULL!	#NULL!	#NULL!	#NULL!	#NULL!	#NULL!	#NULL!	#NULL!	#NULL!	#NULL!	#NULL!	#NULL!	#NULL!	#NULL!	#NULL!	#NULL!	#NULL!	#NULL!	#NULL!	#NULL!	#NULL!	#NULL!	#NULL!	#NULL!	#NULL!	#NULL!	#NULL!	#NULL!	#NULL!	#NULL!	#NULL!	#NULL!	#NULL!	#NULL!	#NULL!	#NULL!	#NULL!	#NULL!	#NULL!	#NULL!	#NULL!	#NULL!
			#NULL!	#NULL!	#NULL!	#NULL!	#NULL!	#NULL!	#NULL!	#NULL!	#NULL!	#NULL!	#NULL!	#NULL!	#NULL!	#NULL!	#NULL!	#NULL!	#NULL!	#NULL!	#NULL!	#NULL!	#NULL!	#NULL!	#NULL!	#NULL!	#NULL!	#NULL!	#NULL!	#NULL!	#NULL!	#NULL!	#NULL!	#NULL!	#NULL!	#NULL!	#NULL!	#NULL!	#NULL!	#NULL!	#NULL!	#NULL!	#NULL!	#NULL!	#NULL!	#NULL!	#NULL!	#NULL!	#NULL!
			#NULL!	#NULL!	#NULL!	#NULL!	#NULL!	#NULL!	#NULL!	#NULL!	#NULL!	#NULL!	#NULL!	#NULL!	#NULL!	#NULL!	#NULL!	#NULL!	#NULL!	#NULL!	#NULL!	#NULL!	#NULL!	#NULL!	#NULL!	#NULL!	#NULL!	#NULL!	#NULL!	#NULL!	#NULL!	#NULL!	#NULL!	#NULL!	#NULL!	#NULL!	#NULL!	#NULL!	#NULL!	#NULL!	#NULL!	#NULL!	#NULL!	#NULL!	#NULL!	#NULL!	#NULL!	#NULL!	#NULL!
			#NULL!	#NULL!	#NULL!	#NULL!	#NULL!	#NULL!	#NULL!	#NULL!	#NULL!	#NULL!	#NULL!	#NULL!	#NULL!	#NULL!	#NULL!	#NULL!	#NULL!	#NULL!	#NULL!	#NULL!	#NULL!	#NULL!	#NULL!	#NULL!	#NULL!	#NULL!	#NULL!	#NULL!	#NULL!	#NULL!	#NULL!	#NULL!	#NULL!	#NULL!	#NULL!	#NULL!	#NULL!	#NULL!	#NULL!	#NULL!	#NULL!	#NULL!	#NULL!	#NULL!	#NULL!	#NULL!	#NULL!
			#NULL!	#NULL!	#NULL!	#NULL!	#NULL!	#NULL!	#NULL!	#NULL!	#NULL!	#NULL!	#NULL!	#NULL!	#NULL!	#NULL!	#NULL!	#NULL!	#NULL!	#NULL!	#NULL!	#NULL!	#NULL!	#NULL!	#NULL!	#NULL!	#NULL!	#NULL!	#NULL!	#NULL!	#NULL!	#NULL!	#NULL!	#NULL!	#NULL!	#NULL!	#NULL!	#NULL!	#NULL!	#NULL!	#NULL!	#NULL!	#NULL!	#NULL!	#NULL!	#NULL!	#NULL!	#NULL!	#NULL!
			#NULL!	#NULL!	#NULL!	#NULL!	#NULL!	#NULL!	#NULL!	#NULL!	#NULL!	#NULL!	#NULL!	#NULL!	#NULL!	#NULL!	#NULL!	#NULL!	#NULL!	#NULL!	#NULL!	#NULL!	#NULL!	#NULL!	#NULL!	#NULL!	#NULL!	#NULL!	#NULL!	#NULL!	#NULL!	#NULL!	#NULL!	#NULL!	#NULL!	#NULL!	#NULL!	#NULL!	#NULL!	#NULL!	#NULL!	#NULL!	#NULL!	#NULL!	#NULL!	#NULL!	#NULL!	#NULL!	#NULL!
			#NULL!	#NULL!	#NULL!	#NULL!	#NULL!	#NULL!	#NULL!	#NULL!	#NULL!	#NULL!	#NULL!	#NULL!	#NULL!	#NULL!	#NULL!	#NULL!	#NULL!	#NULL!	#NULL!	#NULL!	#NULL!	#NULL!	#NULL!	#NULL!	#NULL!	#NULL!	#NULL!	#NULL!	#NULL!	#NULL!	#NULL!	#NULL!	#NULL!	#NULL!	#NULL!	#NULL!	#NULL!	#NULL!	#NULL!	#NULL!	#NULL!	#NULL!	#NULL!	#NULL!	#NULL!	#NULL!	#NULL!
			#NULL!	#NULL!	#NULL!	#NULL!	#NULL!	#NULL!	#NULL!	#NULL!	#NULL!	#NULL!	#NULL!	#NULL!	#NULL!	#NULL!	#NULL!	#NULL!	#NULL!	#NULL!	#NULL!	#NULL!	#NULL!	#NULL!	#NULL!	#NULL!	#NULL!	#NULL!	#NULL!	#NULL!	#NULL!	#NULL!	#NULL!	#NULL!	#NULL!	#NULL!	#NULL!	#NULL!	#NULL!	#NULL!	#NULL!	#NULL!	#NULL!	#NULL!	#NULL!	#NULL!	#NULL!	#NULL!	#NULL!
			#NULL!	#NULL!	#NULL!	#NULL!	#NULL!	#NULL!	#NULL!	#NULL!	#NULL!	#NULL!	#NULL!	#NULL!	#NULL!	#NULL!	#NULL!	#NULL!	#NULL!	#NULL!	#NULL!	#NULL!	#NULL!	#NULL!	#NULL!	#NULL!	#NULL!	#NULL!	#NULL!	#NULL!	#NULL!	#NULL!	#NULL!	#NULL!	#NULL!	#NULL!	#NULL!	#NULL!	#NULL!	#NULL!	#NULL!	#NULL!	#NULL!	#NULL!	#NULL!	#NULL!	#NULL!	#NULL!	#NULL!
			#NULL!	#NULL!	#NULL!	#NULL!	#NULL!	#NULL!	#NULL!	#NULL!	#NULL!	#NULL!	#NULL!	#NULL!	#NULL!	#NULL!	#NULL!	#NULL!	#NULL!	#NULL!	#NULL!	#NULL!	#NULL!	#NULL!	#NULL!	#NULL!	#NULL!	#NULL!	#NULL!	#NULL!	#NULL!	#NULL!	#NULL!	#NULL!	#NULL!	#NULL!	#NULL!	#NULL!	#NULL!	#NULL!	#NULL!	#NULL!	#NULL!	#NULL!	#NULL!	#NULL!	#NULL!	#NULL!	#NULL!
			#NULL!	#NULL!	#NULL!	#NULL!	#NULL!	#NULL!	#NULL!	#NULL!	#NULL!	#NULL!	#NULL!	#NULL!	#NULL!	#NULL!	#NULL!	#NULL!	#NULL!	#NULL!	#NULL!	#NULL!	#NULL!	#NULL!	#NULL!	#NULL!	#NULL!	#NULL!	#NULL!	#NULL!	#NULL!	#NULL!	#NULL!	#NULL!	#NULL!	#NULL!	#NULL!	#NULL!	#NULL!	#NULL!	#NULL!	#NULL!	#NULL!	#NULL!	#NULL!	#NULL!	#NULL!	#NULL!	#NULL!
			#NULL!	#NULL!	#NULL!	#NULL!	#NULL!	#NULL!	#NULL!	#NULL!	#NULL!	#NULL!	#NULL!	#NULL!	#NULL!	#NULL!	#NULL!	#NULL!	#NULL!	#NULL!	#NULL!	#NULL!	#NULL!	#NULL!	#NULL!	#NULL!	#NULL!	#NULL!	#NULL!	#NULL!	#NULL!	#NULL!	#NULL!	#NULL!	#NULL!	#NULL!	#NULL!	#NULL!	#NULL!	#NULL!	#NULL!	#NULL!	#NULL!	#NULL!	#NULL!	#NULL!	#NULL!	#NULL!	#NULL!
			#NULL!	#NULL!	#NULL!	#NULL!	#NULL!	#NULL!	#NULL!	#NULL!	#NULL!	#NULL!	#NULL!	#NULL!	#NULL!	#NULL!	#NULL!	#NULL!	#NULL!	#NULL!	#NULL!	#NULL!	#NULL!	#NULL!	#NULL!	#NULL!	#NULL!	#NULL!	#NULL!	#NULL!	#NULL!	#NULL!	#NULL!	#NULL!	#NULL!	#NULL!	#NULL!	#NULL!	#NULL!	#NULL!	#NULL!	#NULL!	#NULL!	#NULL!	#NULL!	#NULL!	#NULL!	#NULL!	#NULL!
			#NULL!	#NULL!	#NULL!	#NULL!	#NULL!	#NULL!	#NULL!	#NULL!	#NULL!	#NULL!	#NULL!	#NULL!	#NULL!	#NULL!	#NULL!	#NULL!	#NULL!	#NULL!	#NULL!	#NULL!	#NULL!	#NULL!	#NULL!	#NULL!	#NULL!	#NULL!	#NULL!	#NULL!	#NULL!	#NULL!	#NULL!	#NULL!	#NULL!	#NULL!	#NULL!	#NULL!	#NULL!	#NULL!	#NULL!	#NULL!	#NULL!	#NULL!	#NULL!	#NULL!	#NULL!	#NULL!	#NULL!
			#NULL!	#NULL!	#NULL!	#NULL!	#NULL!	#NULL!	#NULL!	#NULL!	#NULL!	#NULL!	#NULL!	#NULL!	#NULL!	#NULL!	#NULL!	#NULL!	#NULL!	#NULL!	#NULL!	#NULL!	#NULL!	#NULL!	#NULL!	#NULL!	#NULL!	#NULL!	#NULL!	#NULL!	#NULL!	#NULL!	#NULL!	#NULL!	#NULL!	#NULL!	#NULL!	#NULL!	#NULL!	#NULL!	#NULL!	#NULL!	#NULL!	#NULL!	#NULL!	#NULL!	#NULL!	#NULL!	#NULL!
			#NULL!	#NULL!	#NULL!	#NULL!	#NULL!	#NULL!	#NULL!	#NULL!	#NULL!	#NULL!	#NULL!	#NULL!	#NULL!	#NULL!	#NULL!	#NULL!	#NULL!	#NULL!	#NULL!	#NULL!	#NULL!	#NULL!	#NULL!	#NULL!	#NULL!	#NULL!	#NULL!	#NULL!	#NULL!	#NULL!	#NULL!	#NULL!	#NULL!	#NULL!	#NULL!	#NULL!	#NULL!	#NULL!	#NULL!	#NULL!	#NULL!	#NULL!	#NULL!	#NULL!	#NULL!	#NULL!	#NULL!
			#NULL!	#NULL!	#NULL!	#NULL!	#NULL!	#NULL!	#NULL!	#NULL!	#NULL!	#NULL!	#NULL!	#NULL!	#NULL!	#NULL!	#NULL!	#NULL!	#NULL!	#NULL!	#NULL!	#NULL!	#NULL!	#NULL!	#NULL!	#NULL!	#NULL!	#NULL!	#NULL!	#NULL!	#NULL!	#NULL!	#NULL!	#NULL!	#NULL!	#NULL!	#NULL!	#NULL!	#NULL!	#NULL!	#NULL!	#NULL!	#NULL!	#NULL!	#NULL!	#NULL!	#NULL!	#NULL!	#NULL!
			#NULL!	#NULL!	#NULL!	#NULL!	#NULL!	#NULL!	#NULL!	#NULL!	#NULL!	#NULL!	#NULL!	#NULL!	#NULL!	#NULL!	#NULL!	#NULL!	#NULL!	#NULL!	#NULL!	#NULL!	#NULL!	#NULL!	#NULL!	#NULL!	#NULL!	#NULL!	#NULL!	#NULL!	#NULL!	#NULL!	#NULL!	#NULL!	#NULL!	#NULL!	#NULL!	#NULL!	#NULL!	#NULL!	#NULL!	#NULL!	#NULL!	#NULL!	#NULL!	#NULL!	#NULL!	#NULL!	#NULL!
			#NULL!	#NULL!	#NULL!	#NULL!	#NULL!	#NULL!	#NULL!	#NULL!	#NULL!	#NULL!	#NULL!	#NULL!	#NULL!	#NULL!	#NULL!	#NULL!	#NULL!	#NULL!	#NULL!	#NULL!	#NULL!	#NULL!	#NULL!	#NULL!	#NULL!	#NULL!	#NULL!	#NULL!	#NULL!	#NULL!	#NULL!	#NULL!	#NULL!	#NULL!	#NULL!	#NULL!	#NULL!	#NULL!	#NULL!	#NULL!	#NULL!	#NULL!	#NULL!	#NULL!	#NULL!	#NULL!	#NULL!
			#NULL!	#NULL!	#NULL!	#NULL!	#NULL!	#NULL!	#NULL!	#NULL!	#NULL!	#NULL!	#NULL!	#NULL!	#NULL!	#NULL!	#NULL!	#NULL!	#NULL!	#NULL!	#NULL!	#NULL!	#NULL!	#NULL!	#NULL!	#NULL!	#NULL!	#NULL!	#NULL!	#NULL!	#NULL!	#NULL!	#NULL!	#NULL!	#NULL!	#NULL!	#NULL!	#NULL!	#NULL!	#NULL!	#NULL!	#NULL!	#NULL!	#NULL!	#NULL!	#NULL!	#NULL!	#NULL!	#NULL!
			#NULL!	#NULL!	#NULL!	#NULL!	#NULL!	#NULL!	#NULL!	#NULL!	#NULL!	#NULL!	#NULL!	#NULL!	#NULL!	#NULL!	#NULL!	#NULL!	#NULL!	#NULL!	#NULL!	#NULL!	#NULL!	#NULL!	#NULL!	#NULL!	#NULL!	#NULL!	#NULL!	#NULL!	#NULL!	#NULL!	#NULL!	#NULL!	#NULL!	#NULL!	#NULL!	#NULL!	#NULL!	#NULL!	#NULL!	#NULL!	#NULL!	#NULL!	#NULL!	#NULL!	#NULL!	#NULL!	#NULL!
			#NULL!	#NULL!	#NULL!	#NULL!	#NULL!	#NULL!	#NULL!	#NULL!	#NULL!	#NULL!	#NULL!	#NULL!	#NULL!	#NULL!	#NULL!	#NULL!	#NULL!	#NULL!	#NULL!	#NULL!	#NULL!	#NULL!	#NULL!	#NULL!	#NULL!	#NULL!	#NULL!	#NULL!	#NULL!	#NULL!	#NULL!	#NULL!	#NULL!	#NULL!	#NULL!	#NULL!	#NULL!	#NULL!	#NULL!	#NULL!	#NULL!	#NULL!	#NULL!	#NULL!	#NULL!	#NULL!	#NULL!
			#NULL!	#NULL!	#NULL!	#NULL!	#NULL!	#NULL!	#NULL!	#NULL!	#NULL!	#NULL!	#NULL!	#NULL!	#NULL!	#NULL!	#NULL!	#NULL!	#NULL!	#NULL!	#NULL!	#NULL!	#NULL!	#NULL!	#NULL!	#NULL!	#NULL!	#NULL!	#NULL!	#NULL!	#NULL!	#NULL!	#NULL!	#NULL!	#NULL!	#NULL!	#NULL!	#NULL!	#NULL!	#NULL!	#NULL!	#NULL!	#NULL!	#NULL!	#NULL!	#NULL!	#NULL!	#NULL!	#NULL!
			#NULL!	#NULL!	#NULL!	#NULL!	#NULL!	#NULL!	#NULL!	#NULL!	#NULL!	#NULL!	#NULL!	#NULL!	#NULL!	#NULL!	#NULL!	#NULL!	#NULL!	#NULL!	#NULL!	#NULL!	#NULL!	#NULL!	#NULL!	#NULL!	#NULL!	#NULL!	#NULL!	#NULL!	#NULL!	#NULL!	#NULL!	#NULL!	#NULL!	#NULL!	#NULL!	#NULL!	#NULL!	#NULL!	#NULL!	#NULL!	#NULL!	#NULL!	#NULL!	#NULL!	#NULL!	#NULL!	#NULL!
			#NULL!	#NULL!	#NULL!	#NULL!	#NULL!	#NULL!	#NULL!	#NULL!	#NULL!	#NULL!	#NULL!	#NULL!	#NULL!	#NULL!	#NULL!	#NULL!	#NULL!	#NULL!	#NULL!	#NULL!	#NULL!	#NULL!	#NULL!	#NULL!	#NULL!	#NULL!	#NULL!	#NULL!	#NULL!	#NULL!	#NULL!	#NULL!	#NULL!	#NULL!	#NULL!	#NULL!	#NULL!	#NULL!	#NULL!	#NULL!	#NULL!	#NULL!	#NULL!	#NULL!	#NULL!	#NULL!	#NULL!
			#NULL!	#NULL!	#NULL!	#NULL!	#NULL!	#NULL!	#NULL!	#NULL!	#NULL!	#NULL!	#NULL!	#NULL!	#NULL!	#NULL!	#NULL!	#NULL!	#NULL!	#NULL!	#NULL!	#NULL!	#NULL!	#NULL!	#NULL!	#NULL!	#NULL!	#NULL!	#NULL!	#NULL!	#NULL!	#NULL!	#NULL!	#NULL!	#NULL!	#NULL!	#NULL!	#NULL!	#NULL!	#NULL!	#NULL!	#NULL!	#NULL!	#NULL!	#NULL!	#NULL!	#NULL!	#NULL!	#NULL!
			#NULL!	#NULL!	#NULL!	#NULL!	#NULL!	#NULL!	#NULL!	#NULL!	#NULL!	#NULL!	#NULL!	#NULL!	#NULL!	#NULL!	#NULL!	#NULL!	#NULL!	#NULL!	#NULL!	#NULL!	#NULL!	#NULL!	#NULL!	#NULL!	#NULL!	#NULL!	#NULL!	#NULL!	#NULL!	#NULL!	#NULL!	#NULL!	#NULL!	#NULL!	#NULL!	#NULL!	#NULL!	#NULL!	#NULL!	#NULL!	#NULL!	#NULL!	#NULL!	#NULL!	#NULL!	#NULL!	#NULL!
			#NULL!	#NULL!	#NULL!	#NULL!	#NULL!	#NULL!	#NULL!	#NULL!	#NULL!	#NULL!	#NULL!	#NULL!	#NULL!	#NULL!	#NULL!	#NULL!	#NULL!	#NULL!	#NULL!	#NULL!	#NULL!	#NULL!	#NULL!	#NULL!	#NULL!	#NULL!	#NULL!	#NULL!	#NULL!	#NULL!	#NULL!	#NULL!	#NULL!	#NULL!	#NULL!	#NULL!	#NULL!	#NULL!	#NULL!	#NULL!	#NULL!	#NULL!	#NULL!	#NULL!	#NULL!	#NULL!	#NULL!
			#NULL!	#NULL!	#NULL!	#NULL!	#NULL!	#NULL!	#NULL!	#NULL!	#NULL!	#NULL!	#NULL!	#NULL!	#NULL!	#NULL!	#NULL!	#NULL!	#NULL!	#NULL!	#NULL!	#NULL!	#NULL!	#NULL!	#NULL!	#NULL!	#NULL!	#NULL!	#NULL!	#NULL!	#NULL!	#NULL!	#NULL!	#NULL!	#NULL!	#NULL!	#NULL!	#NULL!	#NULL!	#NULL!	#NULL!	#NULL!	#NULL!	#NULL!	#NULL!	#NULL!	#NULL!	#NULL!	#NULL!
			#NULL!	#NULL!	#NULL!	#NULL!	#NULL!	#NULL!	#NULL!	#NULL!	#NULL!	#NULL!	#NULL!	#NULL!	#NULL!	#NULL!	#NULL!	#NULL!	#NULL!	#NULL!	#NULL!	#NULL!	#NULL!	#NULL!	#NULL!	#NULL!	#NULL!	#NULL!	#NULL!	#NULL!	#NULL!	#NULL!	#NULL!	#NULL!	#NULL!	#NULL!	#NULL!	#NULL!	#NULL!	#NULL!	#NULL!	#NULL!	#NULL!	#NULL!	#NULL!	#NULL!	#NULL!	#NULL!	#NULL!
			#NULL!	#NULL!	#NULL!	#NULL!	#NULL!	#NULL!	#NULL!	#NULL!	#NULL!	#NULL!	#NULL!	#NULL!	#NULL!	#NULL!	#NULL!	#NULL!	#NULL!	#NULL!	#NULL!	#NULL!	#NULL!	#NULL!	#NULL!	#NULL!	#NULL!	#NULL!	#NULL!	#NULL!	#NULL!	#NULL!	#NULL!	#NULL!	#NULL!	#NULL!	#NULL!	#NULL!	#NULL!	#NULL!	#NULL!	#NULL!	#NULL!	#NULL!	#NULL!	#NULL!	#NULL!	#NULL!	#NULL!
			#NULL!	#NULL!	#NULL!	#NULL!	#NULL!	#NULL!	#NULL!	#NULL!	#NULL!	#NULL!	#NULL!	#NULL!	#NULL!	#NULL!	#NULL!	#NULL!	#NULL!	#NULL!	#NULL!	#NULL!	#NULL!	#NULL!	#NULL!	#NULL!	#NULL!	#NULL!	#NULL!	#NULL!	#NULL!	#NULL!	#NULL!	#NULL!	#NULL!	#NULL!	#NULL!	#NULL!	#NULL!	#NULL!	#NULL!	#NULL!	#NULL!	#NULL!	#NULL!	#NULL!	#NULL!	#NULL!	#NULL!
			#NULL!	#NULL!	#NULL!	#NULL!	#NULL!	#NULL!	#NULL!	#NULL!	#NULL!	#NULL!	#NULL!	#NULL!	#NULL!	#NULL!	#NULL!	#NULL!	#NULL!	#NULL!	#NULL!	#NULL!	#NULL!	#NULL!	#NULL!	#NULL!	#NULL!	#NULL!	#NULL!	#NULL!	#NULL!	#NULL!	#NULL!	#NULL!	#NULL!	#NULL!	#NULL!	#NULL!	#NULL!	#NULL!	#NULL!	#NULL!	#NULL!	#NULL!	#NULL!	#NULL!	#NULL!	#NULL!	#NULL!
			#NULL!	#NULL!	#NULL!	#NULL!	#NULL!	#NULL!	#NULL!	#NULL!	#NULL!	#NULL!	#NULL!	#NULL!	#NULL!	#NULL!	#NULL!	#NULL!	#NULL!	#NULL!	#NULL!	#NULL!	#NULL!	#NULL!	#NULL!	#NULL!	#NULL!	#NULL!	#NULL!	#NULL!	#NULL!	#NULL!	#NULL!	#NULL!	#NULL!	#NULL!	#NULL!	#NULL!	#NULL!	#NULL!	#NULL!	#NULL!	#NULL!	#NULL!	#NULL!	#NULL!	#NULL!	#NULL!	#NULL!
			#NULL!	#NULL!	#NULL!	#NULL!	#NULL!	#NULL!	#NULL!	#NULL!	#NULL!	#NULL!	#NULL!	#NULL!	#NULL!	#NULL!	#NULL!	#NULL!	#NULL!	#NULL!	#NULL!	#NULL!	#NULL!	#NULL!	#NULL!	#NULL!	#NULL!	#NULL!	#NULL!	#NULL!	#NULL!	#NULL!	#NULL!	#NULL!	#NULL!	#NULL!	#NULL!	#NULL!	#NULL!	#NULL!	#NULL!	#NULL!	#NULL!	#NULL!	#NULL!	#NULL!	#NULL!	#NULL!	#NULL!
			#NULL!	#NULL!	#NULL!	#NULL!	#NULL!	#NULL!	#NULL!	#NULL!	#NULL!	#NULL!	#NULL!	#NULL!	#NULL!	#NULL!	#NULL!	#NULL!	#NULL!	#NULL!	#NULL!	#NULL!	#NULL!	#NULL!	#NULL!	#NULL!	#NULL!	#NULL!	#NULL!	#NULL!	#NULL!	#NULL!	#NULL!	#NULL!	#NULL!	#NULL!	#NULL!	#NULL!	#NULL!	#NULL!	#NULL!	#NULL!	#NULL!	#NULL!	#NULL!	#NULL!	#NULL!	#NULL!	#NULL!
			#NULL!	#NULL!	#NULL!	#NULL!	#NULL!	#NULL!	#NULL!	#NULL!	#NULL!	#NULL!	#NULL!	#NULL!	#NULL!	#NULL!	#NULL!	#NULL!	#NULL!	#NULL!	#NULL!	#NULL!	#NULL!	#NULL!	#NULL!	#NULL!	#NULL!	#NULL!	#NULL!	#NULL!	#NULL!	#NULL!	#NULL!	#NULL!	#NULL!	#NULL!	#NULL!	#NULL!	#NULL!	#NULL!	#NULL!	#NULL!	#NULL!	#NULL!	#NULL!	#NULL!	#NULL!	#NULL!	#NULL!
			#NULL!	#NULL!	#NULL!	#NULL!	#NULL!	#NULL!	#NULL!	#NULL!	#NULL!	#NULL!	#NULL!	#NULL!	#NULL!	#NULL!	#NULL!	#NULL!	#NULL!	#NULL!	#NULL!	#NULL!	#NULL!	#NULL!	#NULL!	#NULL!	#NULL!	#NULL!	#NULL!	#NULL!	#NULL!	#NULL!	#NULL!	#NULL!	#NULL!	#NULL!	#NULL!	#NULL!	#NULL!	#NULL!	#NULL!	#NULL!	#NULL!	#NULL!	#NULL!	#NULL!	#NULL!	#NULL!	#NULL!
			#NULL!	#NULL!	#NULL!	#NULL!	#NULL!	#NULL!	#NULL!	#NULL!	#NULL!	#NULL!	#NULL!	#NULL!	#NULL!	#NULL!	#NULL!	#NULL!	#NULL!	#NULL!	#NULL!	#NULL!	#NULL!	#NULL!	#NULL!	#NULL!	#NULL!	#NULL!	#NULL!	#NULL!	#NULL!	#NULL!	#NULL!	#NULL!	#NULL!	#NULL!	#NULL!	#NULL!	#NULL!	#NULL!	#NULL!	#NULL!	#NULL!	#NULL!	#NULL!	#NULL!	#NULL!	#NULL!	#NULL!
			#NULL!	#NULL!	#NULL!	#NULL!	#NULL!	#NULL!	#NULL!	#NULL!	#NULL!	#NULL!	#NULL!	#NULL!	#NULL!	#NULL!	#NULL!	#NULL!	#NULL!	#NULL!	#NULL!	#NULL!	#NULL!	#NULL!	#NULL!	#NULL!	#NULL!	#NULL!	#NULL!	#NULL!	#NULL!	#NULL!	#NULL!	#NULL!	#NULL!	#NULL!	#NULL!	#NULL!	#NULL!	#NULL!	#NULL!	#NULL!	#NULL!	#NULL!	#NULL!	#NULL!	#NULL!	#NULL!	#NULL!
			#NULL!	#NULL!	#NULL!	#NULL!	#NULL!	#NULL!	#NULL!	#NULL!	#NULL!	#NULL!	#NULL!	#NULL!	#NULL!	#NULL!	#NULL!	#NULL!	#NULL!	#NULL!	#NULL!	#NULL!	#NULL!	#NULL!	#NULL!	#NULL!	#NULL!	#NULL!	#NULL!	#NULL!	#NULL!	#NULL!	#NULL!	#NULL!	#NULL!	#NULL!	#NULL!	#NULL!	#NULL!	#NULL!	#NULL!	#NULL!	#NULL!	#NULL!	#NULL!	#NULL!	#NULL!	#NULL!	#NULL!
			#NULL!	#NULL!	#NULL!	#NULL!	#NULL!	#NULL!	#NULL!	#NULL!	#NULL!	#NULL!	#NULL!	#NULL!	#NULL!	#NULL!	#NULL!	#NULL!	#NULL!	#NULL!	#NULL!	#NULL!	#NULL!	#NULL!	#NULL!	#NULL!	#NULL!	#NULL!	#NULL!	#NULL!	#NULL!	#NULL!	#NULL!	#NULL!	#NULL!	#NULL!	#NULL!	#NULL!	#NULL!	#NULL!	#NULL!	#NULL!	#NULL!	#NULL!	#NULL!	#NULL!	#NULL!	#NULL!	#NULL!
			#NULL!	#NULL!	#NULL!	#NULL!	#NULL!	#NULL!	#NULL!	#NULL!	#NULL!	#NULL!	#NULL!	#NULL!	#NULL!	#NULL!	#NULL!	#NULL!	#NULL!	#NULL!	#NULL!	#NULL!	#NULL!	#NULL!	#NULL!	#NULL!	#NULL!	#NULL!	#NULL!	#NULL!	#NULL!	#NULL!	#NULL!	#NULL!	#NULL!	#NULL!	#NULL!	#NULL!	#NULL!	#NULL!	#NULL!	#NULL!	#NULL!	#NULL!	#NULL!	#NULL!	#NULL!	#NULL!	#NULL!
			#NULL!	#NULL!	#NULL!	#NULL!	#NULL!	#NULL!	#NULL!	#NULL!	#NULL!	#NULL!	#NULL!	#NULL!	#NULL!	#NULL!	#NULL!	#NULL!	#NULL!	#NULL!	#NULL!	#NULL!	#NULL!	#NULL!	#NULL!	#NULL!	#NULL!	#NULL!	#NULL!	#NULL!	#NULL!	#NULL!	#NULL!	#NULL!	#NULL!	#NULL!	#NULL!	#NULL!	#NULL!	#NULL!	#NULL!	#NULL!	#NULL!	#NULL!	#NULL!	#NULL!	#NULL!	#NULL!	#NULL!
			#NULL!	#NULL!	#NULL!	#NULL!	#NULL!	#NULL!	#NULL!	#NULL!	#NULL!	#NULL!	#NULL!	#NULL!	#NULL!	#NULL!	#NULL!	#NULL!	#NULL!	#NULL!	#NULL!	#NULL!	#NULL!	#NULL!	#NULL!	#NULL!	#NULL!	#NULL!	#NULL!	#NULL!	#NULL!	#NULL!	#NULL!	#NULL!	#NULL!	#NULL!	#NULL!	#NULL!	#NULL!	#NULL!	#NULL!	#NULL!	#NULL!	#NULL!	#NULL!	#NULL!	#NULL!	#NULL!	#NULL!
			#NULL!	#NULL!	#NULL!	#NULL!	#NULL!	#NULL!	#NULL!	#NULL!	#NULL!	#NULL!	#NULL!	#NULL!	#NULL!	#NULL!	#NULL!	#NULL!	#NULL!	#NULL!	#NULL!	#NULL!	#NULL!	#NULL!	#NULL!	#NULL!	#NULL!	#NULL!	#NULL!	#NULL!	#NULL!	#NULL!	#NULL!	#NULL!	#NULL!	#NULL!	#NULL!	#NULL!	#NULL!	#NULL!	#NULL!	#NULL!	#NULL!	#NULL!	#NULL!	#NULL!	#NULL!	#NULL!	#NULL!
			#NULL!	#NULL!	#NULL!	#NULL!	#NULL!	#NULL!	#NULL!	#NULL!	#NULL!	#NULL!	#NULL!	#NULL!	#NULL!	#NULL!	#NULL!	#NULL!	#NULL!	#NULL!	#NULL!	#NULL!	#NULL!	#NULL!	#NULL!	#NULL!	#NULL!	#NULL!	#NULL!	#NULL!	#NULL!	#NULL!	#NULL!	#NULL!	#NULL!	#NULL!	#NULL!	#NULL!	#NULL!	#NULL!	#NULL!	#NULL!	#NULL!	#NULL!	#NULL!	#NULL!	#NULL!	#NULL!	#NULL!
			#NULL!	#NULL!	#NULL!	#NULL!	#NULL!	#NULL!	#NULL!	#NULL!	#NULL!	#NULL!	#NULL!	#NULL!	#NULL!	#NULL!	#NULL!	#NULL!	#NULL!	#NULL!	#NULL!	#NULL!	#NULL!	#NULL!	#NULL!	#NULL!	#NULL!	#NULL!	#NULL!	#NULL!	#NULL!	#NULL!	#NULL!	#NULL!	#NULL!	#NULL!	#NULL!	#NULL!	#NULL!	#NULL!	#NULL!	#NULL!	#NULL!	#NULL!	#NULL!	#NULL!	#NULL!	#NULL!	#NULL!
			#NULL!	#NULL!	#NULL!	#NULL!	#NULL!	#NULL!	#NULL!	#NULL!	#NULL!	#NULL!	#NULL!	#NULL!	#NULL!	#NULL!	#NULL!	#NULL!	#NULL!	#NULL!	#NULL!	#NULL!	#NULL!	#NULL!	#NULL!	#NULL!	#NULL!	#NULL!	#NULL!	#NULL!	#NULL!	#NULL!	#NULL!	#NULL!	#NULL!	#NULL!	#NULL!	#NULL!	#NULL!	#NULL!	#NULL!	#NULL!	#NULL!	#NULL!	#NULL!	#NULL!	#NULL!	#NULL!	#NULL!
			#NULL!	#NULL!	#NULL!	#NULL!	#NULL!	#NULL!	#NULL!	#NULL!	#NULL!	#NULL!	#NULL!	#NULL!	#NULL!	#NULL!	#NULL!	#NULL!	#NULL!	#NULL!	#NULL!	#NULL!	#NULL!	#NULL!	#NULL!	#NULL!	#NULL!	#NULL!	#NULL!	#NULL!	#NULL!	#NULL!	#NULL!	#NULL!	#NULL!	#NULL!	#NULL!	#NULL!	#NULL!	#NULL!	#NULL!	#NULL!	#NULL!	#NULL!	#NULL!	#NULL!	#NULL!	#NULL!	#NULL!
			#NULL!	#NULL!	#NULL!	#NULL!	#NULL!	#NULL!	#NULL!	#NULL!	#NULL!	#NULL!	#NULL!	#NULL!	#NULL!	#NULL!	#NULL!	#NULL!	#NULL!	#NULL!	#NULL!	#NULL!	#NULL!	#NULL!	#NULL!	#NULL!	#NULL!	#NULL!	#NULL!	#NULL!	#NULL!	#NULL!	#NULL!	#NULL!	#NULL!	#NULL!	#NULL!	#NULL!	#NULL!	#NULL!	#NULL!	#NULL!	#NULL!	#NULL!	#NULL!	#NULL!	#NULL!	#NULL!	#NULL!
			#NULL!	#NULL!	#NULL!	#NULL!	#NULL!	#NULL!	#NULL!	#NULL!	#NULL!	#NULL!	#NULL!	#NULL!	#NULL!	#NULL!	#NULL!	#NULL!	#NULL!	#NULL!	#NULL!	#NULL!	#NULL!	#NULL!	#NULL!	#NULL!	#NULL!	#NULL!	#NULL!	#NULL!	#NULL!	#NULL!	#NULL!	#NULL!	#NULL!	#NULL!	#NULL!	#NULL!	#NULL!	#NULL!	#NULL!	#NULL!	#NULL!	#NULL!	#NULL!	#NULL!	#NULL!	#NULL!	#NULL!
			#NULL!	#NULL!	#NULL!	#NULL!	#NULL!	#NULL!	#NULL!	#NULL!	#NULL!	#NULL!	#NULL!	#NULL!	#NULL!	#NULL!	#NULL!	#NULL!	#NULL!	#NULL!	#NULL!	#NULL!	#NULL!	#NULL!	#NULL!	#NULL!	#NULL!	#NULL!	#NULL!	#NULL!	#NULL!	#NULL!	#NULL!	#NULL!	#NULL!	#NULL!	#NULL!	#NULL!	#NULL!	#NULL!	#NULL!	#NULL!	#NULL!	#NULL!	#NULL!	#NULL!	#NULL!	#NULL!	#NULL!
			#NULL!	#NULL!	#NULL!	#NULL!	#NULL!	#NULL!	#NULL!	#NULL!	#NULL!	#NULL!	#NULL!	#NULL!	#NULL!	#NULL!	#NULL!	#NULL!	#NULL!	#NULL!	#NULL!	#NULL!	#NULL!	#NULL!	#NULL!	#NULL!	#NULL!	#NULL!	#NULL!	#NULL!	#NULL!	#NULL!	#NULL!	#NULL!	#NULL!	#NULL!	#NULL!	#NULL!	#NULL!	#NULL!	#NULL!	#NULL!	#NULL!	#NULL!	#NULL!	#NULL!	#NULL!	#NULL!	#NULL!
			#NULL!	#NULL!	#NULL!	#NULL!	#NULL!	#NULL!	#NULL!	#NULL!	#NULL!	#NULL!	#NULL!	#NULL!	#NULL!	#NULL!	#NULL!	#NULL!	#NULL!	#NULL!	#NULL!	#NULL!	#NULL!	#NULL!	#NULL!	#NULL!	#NULL!	#NULL!	#NULL!	#NULL!	#NULL!	#NULL!	#NULL!	#NULL!	#NULL!	#NULL!	#NULL!	#NULL!	#NULL!	#NULL!	#NULL!	#NULL!	#NULL!	#NULL!	#NULL!	#NULL!	#NULL!	#NULL!	#NULL!
			#NULL!	#NULL!	#NULL!	#NULL!	#NULL!	#NULL!	#NULL!	#NULL!	#NULL!	#NULL!	#NULL!	#NULL!	#NULL!	#NULL!	#NULL!	#NULL!	#NULL!	#NULL!	#NULL!	#NULL!	#NULL!	#NULL!	#NULL!	#NULL!	#NULL!	#NULL!	#NULL!	#NULL!	#NULL!	#NULL!	#NULL!	#NULL!	#NULL!	#NULL!	#NULL!	#NULL!	#NULL!	#NULL!	#NULL!	#NULL!	#NULL!	#NULL!	#NULL!	#NULL!	#NULL!	#NULL!	#NULL!
			#NULL!	#NULL!	#NULL!	#NULL!	#NULL!	#NULL!	#NULL!	#NULL!	#NULL!	#NULL!	#NULL!	#NULL!	#NULL!	#NULL!	#NULL!	#NULL!	#NULL!	#NULL!	#NULL!	#NULL!	#NULL!	#NULL!	#NULL!	#NULL!	#NULL!	#NULL!	#NULL!	#NULL!	#NULL!	#NULL!	#NULL!	#NULL!	#NULL!	#NULL!	#NULL!	#NULL!	#NULL!	#NULL!	#NULL!	#NULL!	#NULL!	#NULL!	#NULL!	#NULL!	#NULL!	#NULL!	#NULL!
			#NULL!	#NULL!	#NULL!	#NULL!	#NULL!	#NULL!	#NULL!	#NULL!	#NULL!	#NULL!	#NULL!	#NULL!	#NULL!	#NULL!	#NULL!	#NULL!	#NULL!	#NULL!	#NULL!	#NULL!	#NULL!	#NULL!	#NULL!	#NULL!	#NULL!	#NULL!	#NULL!	#NULL!	#NULL!	#NULL!	#NULL!	#NULL!	#NULL!	#NULL!	#NULL!	#NULL!	#NULL!	#NULL!	#NULL!	#NULL!	#NULL!	#NULL!	#NULL!	#NULL!	#NULL!	#NULL!	#NULL!
			#NULL!	#NULL!	#NULL!	#NULL!	#NULL!	#NULL!	#NULL!	#NULL!	#NULL!	#NULL!	#NULL!	#NULL!	#NULL!	#NULL!	#NULL!	#NULL!	#NULL!	#NULL!	#NULL!	#NULL!	#NULL!	#NULL!	#NULL!	#NULL!	#NULL!	#NULL!	#NULL!	#NULL!	#NULL!	#NULL!	#NULL!	#NULL!	#NULL!	#NULL!	#NULL!	#NULL!	#NULL!	#NULL!	#NULL!	#NULL!	#NULL!	#NULL!	#NULL!	#NULL!	#NULL!	#NULL!	#NULL!
			#NULL!	#NULL!	#NULL!	#NULL!	#NULL!	#NULL!	#NULL!	#NULL!	#NULL!	#NULL!	#NULL!	#NULL!	#NULL!	#NULL!	#NULL!	#NULL!	#NULL!	#NULL!	#NULL!	#NULL!	#NULL!	#NULL!	#NULL!	#NULL!	#NULL!	#NULL!	#NULL!	#NULL!	#NULL!	#NULL!	#NULL!	#NULL!	#NULL!	#NULL!	#NULL!	#NULL!	#NULL!	#NULL!	#NULL!	#NULL!	#NULL!	#NULL!	#NULL!	#NULL!	#NULL!	#NULL!	#NULL!
			#NULL!	#NULL!	#NULL!	#NULL!	#NULL!	#NULL!	#NULL!	#NULL!	#NULL!	#NULL!	#NULL!	#NULL!	#NULL!	#NULL!	#NULL!	#NULL!	#NULL!	#NULL!	#NULL!	#NULL!	#NULL!	#NULL!	#NULL!	#NULL!	#NULL!	#NULL!	#NULL!	#NULL!	#NULL!	#NULL!	#NULL!	#NULL!	#NULL!	#NULL!	#NULL!	#NULL!	#NULL!	#NULL!	#NULL!	#NULL!	#NULL!	#NULL!	#NULL!	#NULL!	#NULL!	#NULL!	#NULL!
			#NULL!	#NULL!	#NULL!	#NULL!	#NULL!	#NULL!	#NULL!	#NULL!	#NULL!	#NULL!	#NULL!	#NULL!	#NULL!	#NULL!	#NULL!	#NULL!	#NULL!	#NULL!	#NULL!	#NULL!	#NULL!	#NULL!	#NULL!	#NULL!	#NULL!	#NULL!	#NULL!	#NULL!	#NULL!	#NULL!	#NULL!	#NULL!	#NULL!	#NULL!	#NULL!	#NULL!	#NULL!	#NULL!	#NULL!	#NULL!	#NULL!	#NULL!	#NULL!	#NULL!	#NULL!	#NULL!	#NULL!
			#NULL!	#NULL!	#NULL!	#NULL!	#NULL!	#NULL!	#NULL!	#NULL!	#NULL!	#NULL!	#NULL!	#NULL!	#NULL!	#NULL!	#NULL!	#NULL!	#NULL!	#NULL!	#NULL!	#NULL!	#NULL!	#NULL!	#NULL!	#NULL!	#NULL!	#NULL!	#NULL!	#NULL!	#NULL!	#NULL!	#NULL!	#NULL!	#NULL!	#NULL!	#NULL!	#NULL!	#NULL!	#NULL!	#NULL!	#NULL!	#NULL!	#NULL!	#NULL!	#NULL!	#NULL!	#NULL!	#NULL!
			#NULL!	#NULL!	#NULL!	#NULL!	#NULL!	#NULL!	#NULL!	#NULL!	#NULL!	#NULL!	#NULL!	#NULL!	#NULL!	#NULL!	#NULL!	#NULL!	#NULL!	#NULL!	#NULL!	#NULL!	#NULL!	#NULL!	#NULL!	#NULL!	#NULL!	#NULL!	#NULL!	#NULL!	#NULL!	#NULL!	#NULL!	#NULL!	#NULL!	#NULL!	#NULL!	#NULL!	#NULL!	#NULL!	#NULL!	#NULL!	#NULL!	#NULL!	#NULL!	#NULL!	#NULL!	#NULL!	#NULL!
			#NULL!	#NULL!	#NULL!	#NULL!	#NULL!	#NULL!	#NULL!	#NULL!	#NULL!	#NULL!	#NULL!	#NULL!	#NULL!	#NULL!	#NULL!	#NULL!	#NULL!	#NULL!	#NULL!	#NULL!	#NULL!	#NULL!	#NULL!	#NULL!	#NULL!	#NULL!	#NULL!	#NULL!	#NULL!	#NULL!	#NULL!	#NULL!	#NULL!	#NULL!	#NULL!	#NULL!	#NULL!	#NULL!	#NULL!	#NULL!	#NULL!	#NULL!	#NULL!	#NULL!	#NULL!	#NULL!	#NULL!
			#NULL!	#NULL!	#NULL!	#NULL!	#NULL!	#NULL!	#NULL!	#NULL!	#NULL!	#NULL!	#NULL!	#NULL!	#NULL!	#NULL!	#NULL!	#NULL!	#NULL!	#NULL!	#NULL!	#NULL!	#NULL!	#NULL!	#NULL!	#NULL!	#NULL!	#NULL!	#NULL!	#NULL!	#NULL!	#NULL!	#NULL!	#NULL!	#NULL!	#NULL!	#NULL!	#NULL!	#NULL!	#NULL!	#NULL!	#NULL!	#NULL!	#NULL!	#NULL!	#NULL!	#NULL!	#NULL!	#NULL!
			#NULL!	#NULL!	#NULL!	#NULL!	#NULL!	#NULL!	#NULL!	#NULL!	#NULL!	#NULL!	#NULL!	#NULL!	#NULL!	#NULL!	#NULL!	#NULL!	#NULL!	#NULL!	#NULL!	#NULL!	#NULL!	#NULL!	#NULL!	#NULL!	#NULL!	#NULL!	#NULL!	#NULL!	#NULL!	#NULL!	#NULL!	#NULL!	#NULL!	#NULL!	#NULL!	#NULL!	#NULL!	#NULL!	#NULL!	#NULL!	#NULL!	#NULL!	#NULL!	#NULL!	#NULL!	#NULL!	#NULL!
			#NULL!	#NULL!	#NULL!	#NULL!	#NULL!	#NULL!	#NULL!	#NULL!	#NULL!	#NULL!	#NULL!	#NULL!	#NULL!	#NULL!	#NULL!	#NULL!	#NULL!	#NULL!	#NULL!	#NULL!	#NULL!	#NULL!	#NULL!	#NULL!	#NULL!	#NULL!	#NULL!	#NULL!	#NULL!	#NULL!	#NULL!	#NULL!	#NULL!	#NULL!	#NULL!	#NULL!	#NULL!	#NULL!	#NULL!	#NULL!	#NULL!	#NULL!	#NULL!	#NULL!	#NULL!	#NULL!	#NULL!
			#NULL!	#NULL!	#NULL!	#NULL!	#NULL!	#NULL!	#NULL!	#NULL!	#NULL!	#NULL!	#NULL!	#NULL!	#NULL!	#NULL!	#NULL!	#NULL!	#NULL!	#NULL!	#NULL!	#NULL!	#NULL!	#NULL!	#NULL!	#NULL!	#NULL!	#NULL!	#NULL!	#NULL!	#NULL!	#NULL!	#NULL!	#NULL!	#NULL!	#NULL!	#NULL!	#NULL!	#NULL!	#NULL!	#NULL!	#NULL!	#NULL!	#NULL!	#NULL!	#NULL!	#NULL!	#NULL!	#NULL!
			#NULL!	#NULL!	#NULL!	#NULL!	#NULL!	#NULL!	#NULL!	#NULL!	#NULL!	#NULL!	#NULL!	#NULL!	#NULL!	#NULL!	#NULL!	#NULL!	#NULL!	#NULL!	#NULL!	#NULL!	#NULL!	#NULL!	#NULL!	#NULL!	#NULL!	#NULL!	#NULL!	#NULL!	#NULL!	#NULL!	#NULL!	#NULL!	#NULL!	#NULL!	#NULL!	#NULL!	#NULL!	#NULL!	#NULL!	#NULL!	#NULL!	#NULL!	#NULL!	#NULL!	#NULL!	#NULL!	#NULL!
			#NULL!	#NULL!	#NULL!	#NULL!	#NULL!	#NULL!	#NULL!	#NULL!	#NULL!	#NULL!	#NULL!	#NULL!	#NULL!	#NULL!	#NULL!	#NULL!	#NULL!	#NULL!	#NULL!	#NULL!	#NULL!	#NULL!	#NULL!	#NULL!	#NULL!	#NULL!	#NULL!	#NULL!	#NULL!	#NULL!	#NULL!	#NULL!	#NULL!	#NULL!	#NULL!	#NULL!	#NULL!	#NULL!	#NULL!	#NULL!	#NULL!	#NULL!	#NULL!	#NULL!	#NULL!	#NULL!	#NULL!
			#NULL!	#NULL!	#NULL!	#NULL!	#NULL!	#NULL!	#NULL!	#NULL!	#NULL!	#NULL!	#NULL!	#NULL!	#NULL!	#NULL!	#NULL!	#NULL!	#NULL!	#NULL!	#NULL!	#NULL!	#NULL!	#NULL!	#NULL!	#NULL!	#NULL!	#NULL!	#NULL!	#NULL!	#NULL!	#NULL!	#NULL!	#NULL!	#NULL!	#NULL!	#NULL!	#NULL!	#NULL!	#NULL!	#NULL!	#NULL!	#NULL!	#NULL!	#NULL!	#NULL!	#NULL!	#NULL!	#NULL!
			#NULL!	#NULL!	#NULL!	#NULL!	#NULL!	#NULL!	#NULL!	#NULL!	#NULL!	#NULL!	#NULL!	#NULL!	#NULL!	#NULL!	#NULL!	#NULL!	#NULL!	#NULL!	#NULL!	#NULL!	#NULL!	#NULL!	#NULL!	#NULL!	#NULL!	#NULL!	#NULL!	#NULL!	#NULL!	#NULL!	#NULL!	#NULL!	#NULL!	#NULL!	#NULL!	#NULL!	#NULL!	#NULL!	#NULL!	#NULL!	#NULL!	#NULL!	#NULL!	#NULL!	#NULL!	#NULL!	#NULL!
			#NULL!	#NULL!	#NULL!	#NULL!	#NULL!	#NULL!	#NULL!	#NULL!	#NULL!	#NULL!	#NULL!	#NULL!	#NULL!	#NULL!	#NULL!	#NULL!	#NULL!	#NULL!	#NULL!	#NULL!	#NULL!	#NULL!	#NULL!	#NULL!	#NULL!	#NULL!	#NULL!	#NULL!	#NULL!	#NULL!	#NULL!	#NULL!	#NULL!	#NULL!	#NULL!	#NULL!	#NULL!	#NULL!	#NULL!	#NULL!	#NULL!	#NULL!	#NULL!	#NULL!	#NULL!	#NULL!	#NULL!
			#NULL!	#NULL!	#NULL!	#NULL!	#NULL!	#NULL!	#NULL!	#NULL!	#NULL!	#NULL!	#NULL!	#NULL!	#NULL!	#NULL!	#NULL!	#NULL!	#NULL!	#NULL!	#NULL!	#NULL!	#NULL!	#NULL!	#NULL!	#NULL!	#NULL!	#NULL!	#NULL!	#NULL!	#NULL!	#NULL!	#NULL!	#NULL!	#NULL!	#NULL!	#NULL!	#NULL!	#NULL!	#NULL!	#NULL!	#NULL!	#NULL!	#NULL!	#NULL!	#NULL!	#NULL!	#NULL!	#NULL!
			#NULL!	#NULL!	#NULL!	#NULL!	#NULL!	#NULL!	#NULL!	#NULL!	#NULL!	#NULL!	#NULL!	#NULL!	#NULL!	#NULL!	#NULL!	#NULL!	#NULL!	#NULL!	#NULL!	#NULL!	#NULL!	#NULL!	#NULL!	#NULL!	#NULL!	#NULL!	#NULL!	#NULL!	#NULL!	#NULL!	#NULL!	#NULL!	#NULL!	#NULL!	#NULL!	#NULL!	#NULL!	#NULL!	#NULL!	#NULL!	#NULL!	#NULL!	#NULL!	#NULL!	#NULL!	#NULL!	#NULL!
			#NULL!	#NULL!	#NULL!	#NULL!	#NULL!	#NULL!	#NULL!	#NULL!	#NULL!	#NULL!	#NULL!	#NULL!	#NULL!	#NULL!	#NULL!	#NULL!	#NULL!	#NULL!	#NULL!	#NULL!	#NULL!	#NULL!	#NULL!	#NULL!	#NULL!	#NULL!	#NULL!	#NULL!	#NULL!	#NULL!	#NULL!	#NULL!	#NULL!	#NULL!	#NULL!	#NULL!	#NULL!	#NULL!	#NULL!	#NULL!	#NULL!	#NULL!	#NULL!	#NULL!	#NULL!	#NULL!	#NULL!
			#NULL!	#NULL!	#NULL!	#NULL!	#NULL!	#NULL!	#NULL!	#NULL!	#NULL!	#NULL!	#NULL!	#NULL!	#NULL!	#NULL!	#NULL!	#NULL!	#NULL!	#NULL!	#NULL!	#NULL!	#NULL!	#NULL!	#NULL!	#NULL!	#NULL!	#NULL!	#NULL!	#NULL!	#NULL!	#NULL!	#NULL!	#NULL!	#NULL!	#NULL!	#NULL!	#NULL!	#NULL!	#NULL!	#NULL!	#NULL!	#NULL!	#NULL!	#NULL!	#NULL!	#NULL!	#NULL!	#NULL!
			#NULL!	#NULL!	#NULL!	#NULL!	#NULL!	#NULL!	#NULL!	#NULL!	#NULL!	#NULL!	#NULL!	#NULL!	#NULL!	#NULL!	#NULL!	#NULL!	#NULL!	#NULL!	#NULL!	#NULL!	#NULL!	#NULL!	#NULL!	#NULL!	#NULL!	#NULL!	#NULL!	#NULL!	#NULL!	#NULL!	#NULL!	#NULL!	#NULL!	#NULL!	#NULL!	#NULL!	#NULL!	#NULL!	#NULL!	#NULL!	#NULL!	#NULL!	#NULL!	#NULL!	#NULL!	#NULL!	#NULL!
			#NULL!	#NULL!	#NULL!	#NULL!	#NULL!	#NULL!	#NULL!	#NULL!	#NULL!	#NULL!	#NULL!	#NULL!	#NULL!	#NULL!	#NULL!	#NULL!	#NULL!	#NULL!	#NULL!	#NULL!	#NULL!	#NULL!	#NULL!	#NULL!	#NULL!	#NULL!	#NULL!	#NULL!	#NULL!	#NULL!	#NULL!	#NULL!	#NULL!	#NULL!	#NULL!	#NULL!	#NULL!	#NULL!	#NULL!	#NULL!	#NULL!	#NULL!	#NULL!	#NULL!	#NULL!	#NULL!	#NULL!
			#NULL!	#NULL!	#NULL!	#NULL!	#NULL!	#NULL!	#NULL!	#NULL!	#NULL!	#NULL!	#NULL!	#NULL!	#NULL!	#NULL!	#NULL!	#NULL!	#NULL!	#NULL!	#NULL!	#NULL!	#NULL!	#NULL!	#NULL!	#NULL!	#NULL!	#NULL!	#NULL!	#NULL!	#NULL!	#NULL!	#NULL!	#NULL!	#NULL!	#NULL!	#NULL!	#NULL!	#NULL!	#NULL!	#NULL!	#NULL!	#NULL!	#NULL!	#NULL!	#NULL!	#NULL!	#NULL!	#NULL!
			#NULL!	#NULL!	#NULL!	#NULL!	#NULL!	#NULL!	#NULL!	#NULL!	#NULL!	#NULL!	#NULL!	#NULL!	#NULL!	#NULL!	#NULL!	#NULL!	#NULL!	#NULL!	#NULL!	#NULL!	#NULL!	#NULL!	#NULL!	#NULL!	#NULL!	#NULL!	#NULL!	#NULL!	#NULL!	#NULL!	#NULL!	#NULL!	#NULL!	#NULL!	#NULL!	#NULL!	#NULL!	#NULL!	#NULL!	#NULL!	#NULL!	#NULL!	#NULL!	#NULL!	#NULL!	#NULL!	#NULL!
			#NULL!	#NULL!	#NULL!	#NULL!	#NULL!	#NULL!	#NULL!	#NULL!	#NULL!	#NULL!	#NULL!	#NULL!	#NULL!	#NULL!	#NULL!	#NULL!	#NULL!	#NULL!	#NULL!	#NULL!	#NULL!	#NULL!	#NULL!	#NULL!	#NULL!	#NULL!	#NULL!	#NULL!	#NULL!	#NULL!	#NULL!	#NULL!	#NULL!	#NULL!	#NULL!	#NULL!	#NULL!	#NULL!	#NULL!	#NULL!	#NULL!	#NULL!	#NULL!	#NULL!	#NULL!	#NULL!	#NULL!
			#NULL!	#NULL!	#NULL!	#NULL!	#NULL!	#NULL!	#NULL!	#NULL!	#NULL!	#NULL!	#NULL!	#NULL!	#NULL!	#NULL!	#NULL!	#NULL!	#NULL!	#NULL!	#NULL!	#NULL!	#NULL!	#NULL!	#NULL!	#NULL!	#NULL!	#NULL!	#NULL!	#NULL!	#NULL!	#NULL!	#NULL!	#NULL!	#NULL!	#NULL!	#NULL!	#NULL!	#NULL!	#NULL!	#NULL!	#NULL!	#NULL!	#NULL!	#NULL!	#NULL!	#NULL!	#NULL!	#NULL!
			#NULL!	#NULL!	#NULL!	#NULL!	#NULL!	#NULL!	#NULL!	#NULL!	#NULL!	#NULL!	#NULL!	#NULL!	#NULL!	#NULL!	#NULL!	#NULL!	#NULL!	#NULL!	#NULL!	#NULL!	#NULL!	#NULL!	#NULL!	#NULL!	#NULL!	#NULL!	#NULL!	#NULL!	#NULL!	#NULL!	#NULL!	#NULL!	#NULL!	#NULL!	#NULL!	#NULL!	#NULL!	#NULL!	#NULL!	#NULL!	#NULL!	#NULL!	#NULL!	#NULL!	#NULL!	#NULL!	#NULL!
			#NULL!	#NULL!	#NULL!	#NULL!	#NULL!	#NULL!	#NULL!	#NULL!	#NULL!	#NULL!	#NULL!	#NULL!	#NULL!	#NULL!	#NULL!	#NULL!	#NULL!	#NULL!	#NULL!	#NULL!	#NULL!	#NULL!	#NULL!	#NULL!	#NULL!	#NULL!	#NULL!	#NULL!	#NULL!	#NULL!	#NULL!	#NULL!	#NULL!	#NULL!	#NULL!	#NULL!	#NULL!	#NULL!	#NULL!	#NULL!	#NULL!	#NULL!	#NULL!	#NULL!	#NULL!	#NULL!	#NULL!
			#NULL!	#NULL!	#NULL!	#NULL!	#NULL!	#NULL!	#NULL!	#NULL!	#NULL!	#NULL!	#NULL!	#NULL!	#NULL!	#NULL!	#NULL!	#NULL!	#NULL!	#NULL!	#NULL!	#NULL!	#NULL!	#NULL!	#NULL!	#NULL!	#NULL!	#NULL!	#NULL!	#NULL!	#NULL!	#NULL!	#NULL!	#NULL!	#NULL!	#NULL!	#NULL!	#NULL!	#NULL!	#NULL!	#NULL!	#NULL!	#NULL!	#NULL!	#NULL!	#NULL!	#NULL!	#NULL!	#NULL!
			#NULL!	#NULL!	#NULL!	#NULL!	#NULL!	#NULL!	#NULL!	#NULL!	#NULL!	#NULL!	#NULL!	#NULL!	#NULL!	#NULL!	#NULL!	#NULL!	#NULL!	#NULL!	#NULL!	#NULL!	#NULL!	#NULL!	#NULL!	#NULL!	#NULL!	#NULL!	#NULL!	#NULL!	#NULL!	#NULL!	#NULL!	#NULL!	#NULL!	#NULL!	#NULL!	#NULL!	#NULL!	#NULL!	#NULL!	#NULL!	#NULL!	#NULL!	#NULL!	#NULL!	#NULL!	#NULL!	#NULL!
			#NULL!	#NULL!	#NULL!	#NULL!	#NULL!	#NULL!	#NULL!	#NULL!	#NULL!	#NULL!	#NULL!	#NULL!	#NULL!	#NULL!	#NULL!	#NULL!	#NULL!	#NULL!	#NULL!	#NULL!	#NULL!	#NULL!	#NULL!	#NULL!	#NULL!	#NULL!	#NULL!	#NULL!	#NULL!	#NULL!	#NULL!	#NULL!	#NULL!	#NULL!	#NULL!	#NULL!	#NULL!	#NULL!	#NULL!	#NULL!	#NULL!	#NULL!	#NULL!	#NULL!	#NULL!	#NULL!	#NULL!
			#NULL!	#NULL!	#NULL!	#NULL!	#NULL!	#NULL!	#NULL!	#NULL!	#NULL!	#NULL!	#NULL!	#NULL!	#NULL!	#NULL!	#NULL!	#NULL!	#NULL!	#NULL!	#NULL!	#NULL!	#NULL!	#NULL!	#NULL!	#NULL!	#NULL!	#NULL!	#NULL!	#NULL!	#NULL!	#NULL!	#NULL!	#NULL!	#NULL!	#NULL!	#NULL!	#NULL!	#NULL!	#NULL!	#NULL!	#NULL!	#NULL!	#NULL!	#NULL!	#NULL!	#NULL!	#NULL!	#NULL!
			#NULL!	#NULL!	#NULL!	#NULL!	#NULL!	#NULL!	#NULL!	#NULL!	#NULL!	#NULL!	#NULL!	#NULL!	#NULL!	#NULL!	#NULL!	#NULL!	#NULL!	#NULL!	#NULL!	#NULL!	#NULL!	#NULL!	#NULL!	#NULL!	#NULL!	#NULL!	#NULL!	#NULL!	#NULL!	#NULL!	#NULL!	#NULL!	#NULL!	#NULL!	#NULL!	#NULL!	#NULL!	#NULL!	#NULL!	#NULL!	#NULL!	#NULL!	#NULL!	#NULL!	#NULL!	#NULL!	#NULL!
			#NULL!	#NULL!	#NULL!	#NULL!	#NULL!	#NULL!	#NULL!	#NULL!	#NULL!	#NULL!	#NULL!	#NULL!	#NULL!	#NULL!	#NULL!	#NULL!	#NULL!	#NULL!	#NULL!	#NULL!	#NULL!	#NULL!	#NULL!	#NULL!	#NULL!	#NULL!	#NULL!	#NULL!	#NULL!	#NULL!	#NULL!	#NULL!	#NULL!	#NULL!	#NULL!	#NULL!	#NULL!	#NULL!	#NULL!	#NULL!	#NULL!	#NULL!	#NULL!	#NULL!	#NULL!	#NULL!	#NULL!
			#NULL!	#NULL!	#NULL!	#NULL!	#NULL!	#NULL!	#NULL!	#NULL!	#NULL!	#NULL!	#NULL!	#NULL!	#NULL!	#NULL!	#NULL!	#NULL!	#NULL!	#NULL!	#NULL!	#NULL!	#NULL!	#NULL!	#NULL!	#NULL!	#NULL!	#NULL!	#NULL!	#NULL!	#NULL!	#NULL!	#NULL!	#NULL!	#NULL!	#NULL!	#NULL!	#NULL!	#NULL!	#NULL!	#NULL!	#NULL!	#NULL!	#NULL!	#NULL!	#NULL!	#NULL!	#NULL!	#NULL!
			#NULL!	#NULL!	#NULL!	#NULL!	#NULL!	#NULL!	#NULL!	#NULL!	#NULL!	#NULL!	#NULL!	#NULL!	#NULL!	#NULL!	#NULL!	#NULL!	#NULL!	#NULL!	#NULL!	#NULL!	#NULL!	#NULL!	#NULL!	#NULL!	#NULL!	#NULL!	#NULL!	#NULL!	#NULL!	#NULL!	#NULL!	#NULL!	#NULL!	#NULL!	#NULL!	#NULL!	#NULL!	#NULL!	#NULL!	#NULL!	#NULL!	#NULL!	#NULL!	#NULL!	#NULL!	#NULL!	#NULL!
			#NULL!	#NULL!	#NULL!	#NULL!	#NULL!	#NULL!	#NULL!	#NULL!	#NULL!	#NULL!	#NULL!	#NULL!	#NULL!	#NULL!	#NULL!	#NULL!	#NULL!	#NULL!	#NULL!	#NULL!	#NULL!	#NULL!	#NULL!	#NULL!	#NULL!	#NULL!	#NULL!	#NULL!	#NULL!	#NULL!	#NULL!	#NULL!	#NULL!	#NULL!	#NULL!	#NULL!	#NULL!	#NULL!	#NULL!	#NULL!	#NULL!	#NULL!	#NULL!	#NULL!	#NULL!	#NULL!	#NULL!
			#NULL!	#NULL!	#NULL!	#NULL!	#NULL!	#NULL!	#NULL!	#NULL!	#NULL!	#NULL!	#NULL!	#NULL!	#NULL!	#NULL!	#NULL!	#NULL!	#NULL!	#NULL!	#NULL!	#NULL!	#NULL!	#NULL!	#NULL!	#NULL!	#NULL!	#NULL!	#NULL!	#NULL!	#NULL!	#NULL!	#NULL!	#NULL!	#NULL!	#NULL!	#NULL!	#NULL!	#NULL!	#NULL!	#NULL!	#NULL!	#NULL!	#NULL!	#NULL!	#NULL!	#NULL!	#NULL!	#NULL!
			#NULL!	#NULL!	#NULL!	#NULL!	#NULL!	#NULL!	#NULL!	#NULL!	#NULL!	#NULL!	#NULL!	#NULL!	#NULL!	#NULL!	#NULL!	#NULL!	#NULL!	#NULL!	#NULL!	#NULL!	#NULL!	#NULL!	#NULL!	#NULL!	#NULL!	#NULL!	#NULL!	#NULL!	#NULL!	#NULL!	#NULL!	#NULL!	#NULL!	#NULL!	#NULL!	#NULL!	#NULL!	#NULL!	#NULL!	#NULL!	#NULL!	#NULL!	#NULL!	#NULL!	#NULL!	#NULL!	#NULL!
			#NULL!	#NULL!	#NULL!	#NULL!	#NULL!	#NULL!	#NULL!	#NULL!	#NULL!	#NULL!	#NULL!	#NULL!	#NULL!	#NULL!	#NULL!	#NULL!	#NULL!	#NULL!	#NULL!	#NULL!	#NULL!	#NULL!	#NULL!	#NULL!	#NULL!	#NULL!	#NULL!	#NULL!	#NULL!	#NULL!	#NULL!	#NULL!	#NULL!	#NULL!	#NULL!	#NULL!	#NULL!	#NULL!	#NULL!	#NULL!	#NULL!	#NULL!	#NULL!	#NULL!	#NULL!	#NULL!	#NULL!
			#NULL!	#NULL!	#NULL!	#NULL!	#NULL!	#NULL!	#NULL!	#NULL!	#NULL!	#NULL!	#NULL!	#NULL!	#NULL!	#NULL!	#NULL!	#NULL!	#NULL!	#NULL!	#NULL!	#NULL!	#NULL!	#NULL!	#NULL!	#NULL!	#NULL!	#NULL!	#NULL!	#NULL!	#NULL!	#NULL!	#NULL!	#NULL!	#NULL!	#NULL!	#NULL!	#NULL!	#NULL!	#NULL!	#NULL!	#NULL!	#NULL!	#NULL!	#NULL!	#NULL!	#NULL!	#NULL!	#NULL!
			#NULL!	#NULL!	#NULL!	#NULL!	#NULL!	#NULL!	#NULL!	#NULL!	#NULL!	#NULL!	#NULL!	#NULL!	#NULL!	#NULL!	#NULL!	#NULL!	#NULL!	#NULL!	#NULL!	#NULL!	#NULL!	#NULL!	#NULL!	#NULL!	#NULL!	#NULL!	#NULL!	#NULL!	#NULL!	#NULL!	#NULL!	#NULL!	#NULL!	#NULL!	#NULL!	#NULL!	#NULL!	#NULL!	#NULL!	#NULL!	#NULL!	#NULL!	#NULL!	#NULL!	#NULL!	#NULL!	#NULL!
			#NULL!	#NULL!	#NULL!	#NULL!	#NULL!	#NULL!	#NULL!	#NULL!	#NULL!	#NULL!	#NULL!	#NULL!	#NULL!	#NULL!	#NULL!	#NULL!	#NULL!	#NULL!	#NULL!	#NULL!	#NULL!	#NULL!	#NULL!	#NULL!	#NULL!	#NULL!	#NULL!	#NULL!	#NULL!	#NULL!	#NULL!	#NULL!	#NULL!	#NULL!	#NULL!	#NULL!	#NULL!	#NULL!	#NULL!	#NULL!	#NULL!	#NULL!	#NULL!	#NULL!	#NULL!	#NULL!	#NULL!
			#NULL!	#NULL!	#NULL!	#NULL!	#NULL!	#NULL!	#NULL!	#NULL!	#NULL!	#NULL!	#NULL!	#NULL!	#NULL!	#NULL!	#NULL!	#NULL!	#NULL!	#NULL!	#NULL!	#NULL!	#NULL!	#NULL!	#NULL!	#NULL!	#NULL!	#NULL!	#NULL!	#NULL!	#NULL!	#NULL!	#NULL!	#NULL!	#NULL!	#NULL!	#NULL!	#NULL!	#NULL!	#NULL!	#NULL!	#NULL!	#NULL!	#NULL!	#NULL!	#NULL!	#NULL!	#NULL!	#NULL!
			#NULL!	#NULL!	#NULL!	#NULL!	#NULL!	#NULL!	#NULL!	#NULL!	#NULL!	#NULL!	#NULL!	#NULL!	#NULL!	#NULL!	#NULL!	#NULL!	#NULL!	#NULL!	#NULL!	#NULL!	#NULL!	#NULL!	#NULL!	#NULL!	#NULL!	#NULL!	#NULL!	#NULL!	#NULL!	#NULL!	#NULL!	#NULL!	#NULL!	#NULL!	#NULL!	#NULL!	#NULL!	#NULL!	#NULL!	#NULL!	#NULL!	#NULL!	#NULL!	#NULL!	#NULL!	#NULL!	#NULL!
			#NULL!	#NULL!	#NULL!	#NULL!	#NULL!	#NULL!	#NULL!	#NULL!	#NULL!	#NULL!	#NULL!	#NULL!	#NULL!	#NULL!	#NULL!	#NULL!	#NULL!	#NULL!	#NULL!	#NULL!	#NULL!	#NULL!	#NULL!	#NULL!	#NULL!	#NULL!	#NULL!	#NULL!	#NULL!	#NULL!	#NULL!	#NULL!	#NULL!	#NULL!	#NULL!	#NULL!	#NULL!	#NULL!	#NULL!	#NULL!	#NULL!	#NULL!	#NULL!	#NULL!	#NULL!	#NULL!	#NULL!
			#NULL!	#NULL!	#NULL!	#NULL!	#NULL!	#NULL!	#NULL!	#NULL!	#NULL!	#NULL!	#NULL!	#NULL!	#NULL!	#NULL!	#NULL!	#NULL!	#NULL!	#NULL!	#NULL!	#NULL!	#NULL!	#NULL!	#NULL!	#NULL!	#NULL!	#NULL!	#NULL!	#NULL!	#NULL!	#NULL!	#NULL!	#NULL!	#NULL!	#NULL!	#NULL!	#NULL!	#NULL!	#NULL!	#NULL!	#NULL!	#NULL!	#NULL!	#NULL!	#NULL!	#NULL!	#NULL!	#NULL!
			#NULL!	#NULL!	#NULL!	#NULL!	#NULL!	#NULL!	#NULL!	#NULL!	#NULL!	#NULL!	#NULL!	#NULL!	#NULL!	#NULL!	#NULL!	#NULL!	#NULL!	#NULL!	#NULL!	#NULL!	#NULL!	#NULL!	#NULL!	#NULL!	#NULL!	#NULL!	#NULL!	#NULL!	#NULL!	#NULL!	#NULL!	#NULL!	#NULL!	#NULL!	#NULL!	#NULL!	#NULL!	#NULL!	#NULL!	#NULL!	#NULL!	#NULL!	#NULL!	#NULL!	#NULL!	#NULL!	#NULL!
			#NULL!	#NULL!	#NULL!	#NULL!	#NULL!	#NULL!	#NULL!	#NULL!	#NULL!	#NULL!	#NULL!	#NULL!	#NULL!	#NULL!	#NULL!	#NULL!	#NULL!	#NULL!	#NULL!	#NULL!	#NULL!	#NULL!	#NULL!	#NULL!	#NULL!	#NULL!	#NULL!	#NULL!	#NULL!	#NULL!	#NULL!	#NULL!	#NULL!	#NULL!	#NULL!	#NULL!	#NULL!	#NULL!	#NULL!	#NULL!	#NULL!	#NULL!	#NULL!	#NULL!	#NULL!	#NULL!	#NULL!
			#NULL!	#NULL!	#NULL!	#NULL!	#NULL!	#NULL!	#NULL!	#NULL!	#NULL!	#NULL!	#NULL!	#NULL!	#NULL!	#NULL!	#NULL!	#NULL!	#NULL!	#NULL!	#NULL!	#NULL!	#NULL!	#NULL!	#NULL!	#NULL!	#NULL!	#NULL!	#NULL!	#NULL!	#NULL!	#NULL!	#NULL!	#NULL!	#NULL!	#NULL!	#NULL!	#NULL!	#NULL!	#NULL!	#NULL!	#NULL!	#NULL!	#NULL!	#NULL!	#NULL!	#NULL!	#NULL!	#NULL!
			#NULL!	#NULL!	#NULL!	#NULL!	#NULL!	#NULL!	#NULL!	#NULL!	#NULL!	#NULL!	#NULL!	#NULL!	#NULL!	#NULL!	#NULL!	#NULL!	#NULL!	#NULL!	#NULL!	#NULL!	#NULL!	#NULL!	#NULL!	#NULL!	#NULL!	#NULL!	#NULL!	#NULL!	#NULL!	#NULL!	#NULL!	#NULL!	#NULL!	#NULL!	#NULL!	#NULL!	#NULL!	#NULL!	#NULL!	#NULL!	#NULL!	#NULL!	#NULL!	#NULL!	#NULL!	#NULL!	#NULL!
			#NULL!	#NULL!	#NULL!	#NULL!	#NULL!	#NULL!	#NULL!	#NULL!	#NULL!	#NULL!	#NULL!	#NULL!	#NULL!	#NULL!	#NULL!	#NULL!	#NULL!	#NULL!	#NULL!	#NULL!	#NULL!	#NULL!	#NULL!	#NULL!	#NULL!	#NULL!	#NULL!	#NULL!	#NULL!	#NULL!	#NULL!	#NULL!	#NULL!	#NULL!	#NULL!	#NULL!	#NULL!	#NULL!	#NULL!	#NULL!	#NULL!	#NULL!	#NULL!	#NULL!	#NULL!	#NULL!	#NULL!
			#NULL!	#NULL!	#NULL!	#NULL!	#NULL!	#NULL!	#NULL!	#NULL!	#NULL!	#NULL!	#NULL!	#NULL!	#NULL!	#NULL!	#NULL!	#NULL!	#NULL!	#NULL!	#NULL!	#NULL!	#NULL!	#NULL!	#NULL!	#NULL!	#NULL!	#NULL!	#NULL!	#NULL!	#NULL!	#NULL!	#NULL!	#NULL!	#NULL!	#NULL!	#NULL!	#NULL!	#NULL!	#NULL!	#NULL!	#NULL!	#NULL!	#NULL!	#NULL!	#NULL!	#NULL!	#NULL!	#NULL!
			#NULL!	#NULL!	#NULL!	#NULL!	#NULL!	#NULL!	#NULL!	#NULL!	#NULL!	#NULL!	#NULL!	#NULL!	#NULL!	#NULL!	#NULL!	#NULL!	#NULL!	#NULL!	#NULL!	#NULL!	#NULL!	#NULL!	#NULL!	#NULL!	#NULL!	#NULL!	#NULL!	#NULL!	#NULL!	#NULL!	#NULL!	#NULL!	#NULL!	#NULL!	#NULL!	#NULL!	#NULL!	#NULL!	#NULL!	#NULL!	#NULL!	#NULL!	#NULL!	#NULL!	#NULL!	#NULL!	#NULL!
			#NULL!	#NULL!	#NULL!	#NULL!	#NULL!	#NULL!	#NULL!	#NULL!	#NULL!	#NULL!	#NULL!	#NULL!	#NULL!	#NULL!	#NULL!	#NULL!	#NULL!	#NULL!	#NULL!	#NULL!	#NULL!	#NULL!	#NULL!	#NULL!	#NULL!	#NULL!	#NULL!	#NULL!	#NULL!	#NULL!	#NULL!	#NULL!	#NULL!	#NULL!	#NULL!	#NULL!	#NULL!	#NULL!	#NULL!	#NULL!	#NULL!	#NULL!	#NULL!	#NULL!	#NULL!	#NULL!	#NULL!
			#NULL!	#NULL!	#NULL!	#NULL!	#NULL!	#NULL!	#NULL!	#NULL!	#NULL!	#NULL!	#NULL!	#NULL!	#NULL!	#NULL!	#NULL!	#NULL!	#NULL!	#NULL!	#NULL!	#NULL!	#NULL!	#NULL!	#NULL!	#NULL!	#NULL!	#NULL!	#NULL!	#NULL!	#NULL!	#NULL!	#NULL!	#NULL!	#NULL!	#NULL!	#NULL!	#NULL!	#NULL!	#NULL!	#NULL!	#NULL!	#NULL!	#NULL!	#NULL!	#NULL!	#NULL!	#NULL!	#NULL!
			#NULL!	#NULL!	#NULL!	#NULL!	#NULL!	#NULL!	#NULL!	#NULL!	#NULL!	#NULL!	#NULL!	#NULL!	#NULL!	#NULL!	#NULL!	#NULL!	#NULL!	#NULL!	#NULL!	#NULL!	#NULL!	#NULL!	#NULL!	#NULL!	#NULL!	#NULL!	#NULL!	#NULL!	#NULL!	#NULL!	#NULL!	#NULL!	#NULL!	#NULL!	#NULL!	#NULL!	#NULL!	#NULL!	#NULL!	#NULL!	#NULL!	#NULL!	#NULL!	#NULL!	#NULL!	#NULL!	#NULL!
			#NULL!	#NULL!	#NULL!	#NULL!	#NULL!	#NULL!	#NULL!	#NULL!	#NULL!	#NULL!	#NULL!	#NULL!	#NULL!	#NULL!	#NULL!	#NULL!	#NULL!	#NULL!	#NULL!	#NULL!	#NULL!	#NULL!	#NULL!	#NULL!	#NULL!	#NULL!	#NULL!	#NULL!	#NULL!	#NULL!	#NULL!	#NULL!	#NULL!	#NULL!	#NULL!	#NULL!	#NULL!	#NULL!	#NULL!	#NULL!	#NULL!	#NULL!	#NULL!	#NULL!	#NULL!	#NULL!	#NULL!
			#NULL!	#NULL!	#NULL!	#NULL!	#NULL!	#NULL!	#NULL!	#NULL!	#NULL!	#NULL!	#NULL!	#NULL!	#NULL!	#NULL!	#NULL!	#NULL!	#NULL!	#NULL!	#NULL!	#NULL!	#NULL!	#NULL!	#NULL!	#NULL!	#NULL!	#NULL!	#NULL!	#NULL!	#NULL!	#NULL!	#NULL!	#NULL!	#NULL!	#NULL!	#NULL!	#NULL!	#NULL!	#NULL!	#NULL!	#NULL!	#NULL!	#NULL!	#NULL!	#NULL!	#NULL!	#NULL!	#NULL!
			#NULL!	#NULL!	#NULL!	#NULL!	#NULL!	#NULL!	#NULL!	#NULL!	#NULL!	#NULL!	#NULL!	#NULL!	#NULL!	#NULL!	#NULL!	#NULL!	#NULL!	#NULL!	#NULL!	#NULL!	#NULL!	#NULL!	#NULL!	#NULL!	#NULL!	#NULL!	#NULL!	#NULL!	#NULL!	#NULL!	#NULL!	#NULL!	#NULL!	#NULL!	#NULL!	#NULL!	#NULL!	#NULL!	#NULL!	#NULL!	#NULL!	#NULL!	#NULL!	#NULL!	#NULL!	#NULL!	#NULL!
			#NULL!	#NULL!	#NULL!	#NULL!	#NULL!	#NULL!	#NULL!	#NULL!	#NULL!	#NULL!	#NULL!	#NULL!	#NULL!	#NULL!	#NULL!	#NULL!	#NULL!	#NULL!	#NULL!	#NULL!	#NULL!	#NULL!	#NULL!	#NULL!	#NULL!	#NULL!	#NULL!	#NULL!	#NULL!	#NULL!	#NULL!	#NULL!	#NULL!	#NULL!	#NULL!	#NULL!	#NULL!	#NULL!	#NULL!	#NULL!	#NULL!	#NULL!	#NULL!	#NULL!	#NULL!	#NULL!	#NULL!
			#NULL!	#NULL!	#NULL!	#NULL!	#NULL!	#NULL!	#NULL!	#NULL!	#NULL!	#NULL!	#NULL!	#NULL!	#NULL!	#NULL!	#NULL!	#NULL!	#NULL!	#NULL!	#NULL!	#NULL!	#NULL!	#NULL!	#NULL!	#NULL!	#NULL!	#NULL!	#NULL!	#NULL!	#NULL!	#NULL!	#NULL!	#NULL!	#NULL!	#NULL!	#NULL!	#NULL!	#NULL!	#NULL!	#NULL!	#NULL!	#NULL!	#NULL!	#NULL!	#NULL!	#NULL!	#NULL!	#NULL!
			#NULL!	#NULL!	#NULL!	#NULL!	#NULL!	#NULL!	#NULL!	#NULL!	#NULL!	#NULL!	#NULL!	#NULL!	#NULL!	#NULL!	#NULL!	#NULL!	#NULL!	#NULL!	#NULL!	#NULL!	#NULL!	#NULL!	#NULL!	#NULL!	#NULL!	#NULL!	#NULL!	#NULL!	#NULL!	#NULL!	#NULL!	#NULL!	#NULL!	#NULL!	#NULL!	#NULL!	#NULL!	#NULL!	#NULL!	#NULL!	#NULL!	#NULL!	#NULL!	#NULL!	#NULL!	#NULL!	#NULL!
			#NULL!	#NULL!	#NULL!	#NULL!	#NULL!	#NULL!	#NULL!	#NULL!	#NULL!	#NULL!	#NULL!	#NULL!	#NULL!	#NULL!	#NULL!	#NULL!	#NULL!	#NULL!	#NULL!	#NULL!	#NULL!	#NULL!	#NULL!	#NULL!	#NULL!	#NULL!	#NULL!	#NULL!	#NULL!	#NULL!	#NULL!	#NULL!	#NULL!	#NULL!	#NULL!	#NULL!	#NULL!	#NULL!	#NULL!	#NULL!	#NULL!	#NULL!	#NULL!	#NULL!	#NULL!	#NULL!	#NULL!
			#NULL!	#NULL!	#NULL!	#NULL!	#NULL!	#NULL!	#NULL!	#NULL!	#NULL!	#NULL!	#NULL!	#NULL!	#NULL!	#NULL!	#NULL!	#NULL!	#NULL!	#NULL!	#NULL!	#NULL!	#NULL!	#NULL!	#NULL!	#NULL!	#NULL!	#NULL!	#NULL!	#NULL!	#NULL!	#NULL!	#NULL!	#NULL!	#NULL!	#NULL!	#NULL!	#NULL!	#NULL!	#NULL!	#NULL!	#NULL!	#NULL!	#NULL!	#NULL!	#NULL!	#NULL!	#NULL!	#NULL!
			#NULL!	#NULL!	#NULL!	#NULL!	#NULL!	#NULL!	#NULL!	#NULL!	#NULL!	#NULL!	#NULL!	#NULL!	#NULL!	#NULL!	#NULL!	#NULL!	#NULL!	#NULL!	#NULL!	#NULL!	#NULL!	#NULL!	#NULL!	#NULL!	#NULL!	#NULL!	#NULL!	#NULL!	#NULL!	#NULL!	#NULL!	#NULL!	#NULL!	#NULL!	#NULL!	#NULL!	#NULL!	#NULL!	#NULL!	#NULL!	#NULL!	#NULL!	#NULL!	#NULL!	#NULL!	#NULL!	#NULL!
			#NULL!	#NULL!	#NULL!	#NULL!	#NULL!	#NULL!	#NULL!	#NULL!	#NULL!	#NULL!	#NULL!	#NULL!	#NULL!	#NULL!	#NULL!	#NULL!	#NULL!	#NULL!	#NULL!	#NULL!	#NULL!	#NULL!	#NULL!	#NULL!	#NULL!	#NULL!	#NULL!	#NULL!	#NULL!	#NULL!	#NULL!	#NULL!	#NULL!	#NULL!	#NULL!	#NULL!	#NULL!	#NULL!	#NULL!	#NULL!	#NULL!	#NULL!	#NULL!	#NULL!	#NULL!	#NULL!	#NULL!
			#NULL!	#NULL!	#NULL!	#NULL!	#NULL!	#NULL!	#NULL!	#NULL!	#NULL!	#NULL!	#NULL!	#NULL!	#NULL!	#NULL!	#NULL!	#NULL!	#NULL!	#NULL!	#NULL!	#NULL!	#NULL!	#NULL!	#NULL!	#NULL!	#NULL!	#NULL!	#NULL!	#NULL!	#NULL!	#NULL!	#NULL!	#NULL!	#NULL!	#NULL!	#NULL!	#NULL!	#NULL!	#NULL!	#NULL!	#NULL!	#NULL!	#NULL!	#NULL!	#NULL!	#NULL!	#NULL!	#NULL!
			#NULL!	#NULL!	#NULL!	#NULL!	#NULL!	#NULL!	#NULL!	#NULL!	#NULL!	#NULL!	#NULL!	#NULL!	#NULL!	#NULL!	#NULL!	#NULL!	#NULL!	#NULL!	#NULL!	#NULL!	#NULL!	#NULL!	#NULL!	#NULL!	#NULL!	#NULL!	#NULL!	#NULL!	#NULL!	#NULL!	#NULL!	#NULL!	#NULL!	#NULL!	#NULL!	#NULL!	#NULL!	#NULL!	#NULL!	#NULL!	#NULL!	#NULL!	#NULL!	#NULL!	#NULL!	#NULL!	#NULL!
			#NULL!	#NULL!	#NULL!	#NULL!	#NULL!	#NULL!	#NULL!	#NULL!	#NULL!	#NULL!	#NULL!	#NULL!	#NULL!	#NULL!	#NULL!	#NULL!	#NULL!	#NULL!	#NULL!	#NULL!	#NULL!	#NULL!	#NULL!	#NULL!	#NULL!	#NULL!	#NULL!	#NULL!	#NULL!	#NULL!	#NULL!	#NULL!	#NULL!	#NULL!	#NULL!	#NULL!	#NULL!	#NULL!	#NULL!	#NULL!	#NULL!	#NULL!	#NULL!	#NULL!	#NULL!	#NULL!	#NULL!
[truncated: 67 more columns]
